# Supplementary material for: An immune-related gene prognostic prediction risk model for neoadjuvant chemoradiotherapy in rectal cancer using artificial intelligence
Source: Front Oncol. 2024 Feb 9;14:1294440. doi: 10.3389/fonc.2024.1294440 (PMC10889124; doi:10.3389/fonc.2024.1294440)
Supplement: Supplementary file 1 [file Table_1.xlsx]

## Sheet: S1
Table-S1: 395 genes in the RNA immune-oncology panel.
Gene Symbol	Alias	Entrez ID	Gene name	Gene function
ADGRE5	CD97|TM7LN1	976	adhesion G protein-coupled receptor E5	Adhesion,migration
CD226	DNAM-1|DNAM1|PTA1|TLiSA1	10666	CD226 molecule	Adhesion,migration
CD38	ADPRC 1|ADPRC1	952	CD38 molecule	Adhesion,migration
CD44	CD44R|CDW44|CSPG8|ECMR-III|HCELL|HUTCH-I|IN|LHR|MC56|MDU2|MDU3|MIC4|Pgp1	960	CD44 molecule Indian blood group	Adhesion,migration
CD47	IAP|MER6|OA3	961	CD47 molecule	Adhesion,migration
CD53	MOX44|TSPAN25	963	CD53 molecule	Adhesion,migration
IGF1R	CD221|IGFIR|IGFR|JTK13|MGC18216	3480	insulin like growth factor 1 receptor	Adhesion,migration
ITGA1	CD49a|VLA1	3672	integrin subunit alpha 1	Adhesion,migration
ITGAE	CD103|HUMINAE	3682	integrin subunit alpha E	Adhesion,migration
ITGB1	CD29|FNRB|GPIIA|MDF2|MSK12|VLA-BETA|VLAB	3688	integrin subunit beta 1	Adhesion,migration
MADCAM1	MACAM1	8174	mucosal vascular addressin cell adhesion molecule 1	Adhesion,migration
NCAM1	CD56|MSK39|NCAM	4684	neural cell adhesion molecule 1	Adhesion,migration
NECTIN2	CD112|HVEB|PRR2|PVRL2|PVRR2	5819	nectin cell adhesion molecule 2	Adhesion,migration
PECAM1	CD31|CD31/EndoCAM|GPIIA'|PECA1|PECAM-1|endoCAM	5175	platelet and endothelial cell adhesion molecule 1	Adhesion,migration
CD1C	BDCA1|CD1|CD1A|R7	911	CD1c molecule	Antigen presentation
CD1D	CD1A|R3|R3G1	912	CD1d molecule	Antigen presentation
CD83	BL11|HB15	9308	CD83 molecule	Antigen presentation
CD74	DHLAG|HLADG|II|Ia-GAMMA	972	CD74 molecule	Antigen processing
HLA-A	HLAA	3105	major histocompatibility complex class I A	Antigen processing
HLA-B	AS|B-4901|HLAB	3106	major histocompatibility complex class I B	Antigen processing
HLA-C	D6S204|HLA-JY3|HLAC|HLC-C|MHC|PSORS1	3107	major histocompatibility complex class I C	Antigen processing
HLA-DMA	D6S222E|DMA|HLADM|RING6	3108	major histocompatibility complex class II DM alpha	Antigen processing
HLA-DMB	D6S221E|RING7	3109	major histocompatibility complex class II DM beta	Antigen processing
HLA-DOA	HLA-D0-alpha|HLA-DNA|HLA-DZA|HLADZ	3111	major histocompatibility complex class II DO alpha	Antigen processing
HLA-DOB	DOB	3112	major histocompatibility complex class II DO beta	Antigen processing
HLA-DPA1	DP(W3)|DP(W4)|HLA-DP1A|HLADP|HLASB|PLT1	3113	major histocompatibility complex class II DP alpha 1	Antigen processing
HLA-DPB1	DPB1|HLA-DP|HLA-DP1B|HLA-DPB	3115	major histocompatibility complex class II DP beta 1	Antigen processing
HLA-DQA1	CELIAC1|DQ-A1|HLA-DQA	3117	major histocompatibility complex class II DQ alpha 1	Antigen processing
HLA-DQA2	DX-ALPHA|HLA-DXA	3118	major histocompatibility complex class II DQ alpha 2	Antigen processing
HLA-DQB2	HLA-DQB1|HLA-DXB	3120	major histocompatibility complex class II DQ beta 2	Antigen processing
HLA-DRA	HLA-DRA1	3122	major histocompatibility complex class II DR alpha	Antigen processing
HLA-DRB1	DRB1|HLA-DR1B|HLA-DRB|SS1	3123	major histocompatibility complex class II DR beta 1	Antigen processing
HLA-E	HLA-6.2|QA1	3133	major histocompatibility complex class I E	Antigen processing
HLA-F	CDA12|HLA-5.4|HLA-CDA12|HLAF	3134	major histocompatibility complex class I F	Antigen processing
HLA-F-AS1		285830	HLA-F antisense RNA 1	Antigen processing
HLA-G	MHC-G	3135	major histocompatibility complex class I G	Antigen processing
BCL2	Bcl-2|PPP1R50	596	B-cell CLL lymphoma 2	Apoptosis
BCL2L11	BAM|BIM|BOD|BimEL|BimL|BimS	10018	BCL2 like 11	Apoptosis
GADD45GIP1	CKBBP2|CKbetaBP2|CRIF1|MGC4667|MGC4758|MRP-L59|PLINP|PLINP-1|PRG6|Plinp1	90480	GADD45G interacting protein 1	Apoptosis
TNFSF10	APO2L|Apo-2L|CD253|TL2|TNLG6A|TRAIL	8743	tumor necrosis factor superfamily member 10	Apoptosis
CD19	B4|CVID3	930	CD19 molecule	B cell marker
CD22	SIGLEC-2|SIGLEC2	933	CD22 molecule	B cell marker
FCGR1A	CD64|CD64A|FCRI|IGFR1	2209	Fc fragment of IgG receptor Ia	B cell marker
FCGR2B	CD32|CD32B|FCG2|FCGR2|IGFR2	2213	Fc fragment of IgG receptor IIb	B cell marker
FCRLA	FCRL|FCRL1|FCRLM1|FCRLX|FCRLa|FCRLb|FCRLc1|FCRLc2|FCRLd|FCRLe|FCRX|FREB|MGC4595	84824	Fc receptor like A	B cell marker
JCHAIN	IGCJ|IGJ|JCH	3512	joining chain of multimeric IgA and IgM	B cell marker
NTN3	NTN2L	4917	netrin 3	B cell marker
POU2AF1	BOB1|OBF-1|OBF1|OCAB	5450	POU class 2 associating factor 1	B cell marker
SKAP2	PRAP|RA70|SAPS|SCAP2|SKAP-HOM|SKAP55R	8935	src kinase associated phosphoprotein 2	B cell marker
TNFRSF17	BCM|BCMA|CD269|TNFRSF13A	608	tumor necrosis factor receptor superfamily member 17	B cell marker
TNFSF13B	BAFF|BLYS|CD257|DTL|TALL-1|TALL1|THANK|TNFSF20|TNLG7A|ZTNF4	10673	tumor necrosis factor superfamily member 13b	B cell marker
CD79A	IGA|MB-1	973	CD79a molecule	B cell receptor signaling
CD79B	AGM6|B29|IGB	974	CD79b molecule	B cell receptor signaling
FAS	ALPS1A|APO-1|APT1|CD95|FAS1|FASTM|TNFRSF6	355	Fas cell surface death receptor	B cell receptor signaling
ADORA2A	A2aR|ADORA2|RDC8	135	adenosine A2a receptor	Checkpoint pathway
BTLA	BTLA1|CD272	151888	B and T lymphocyte associated	Checkpoint pathway
C10orf54	B7-H5|B7H5|DD1alpha|GI24|PD-1H|PP2135|SISP1|VISTA	64115	chromosome 10 open reading frame 54	Checkpoint pathway
CD160	BY55|NK1|NK28	11126	CD160 molecule	Checkpoint pathway
CD244	2B4|NAIL|NKR2B4|Nmrk|SLAMF4	51744	CD244 molecule	Checkpoint pathway
CD274	B7-H|B7-H1|B7H1|PD-L1|PDCD1L1|PDCD1LG1|PDL1	29126	CD274 molecule	Checkpoint pathway
CD276	4Ig-B7-H3|B7-H3|B7H3|B7RP-2	80381	CD276 molecule	Checkpoint pathway
CD28	Tp44	940	CD28 molecule	Checkpoint pathway
CD48	BCM1|BLAST|BLAST1|MEM-102|SLAMF2|hCD48|mCD48	962	CD48 molecule	Checkpoint pathway
CD69	AIM|BL-AC/P26|CLEC2C|EA1|GP32/28|MLR-3	969	CD69 molecule	Checkpoint pathway
CD80	B7|B7-1|B7.1|BB1|CD28LG|CD28LG1|LAB7	941	CD80 molecule	Checkpoint pathway
CD86	B7-2|B7.2|B70|CD28LG2|LAB72	942	CD86 molecule	Checkpoint pathway
CEACAM1	BGP|BGP1|BGPI|CD66a	634	carcinoembryonic antigen related cell adhesion molecule 1	Checkpoint pathway
ENTPD1	ATPDase|CD39|NTPDase-1|SPG64	953	ectonucleoside triphosphate diphosphohydrolase 1	Checkpoint pathway
EOMES	TBR2	8320	eomesodermin	Checkpoint pathway
HAVCR2	CD366|FLJ14428|HAVcr-2|KIM-3|TIM3|TIMD-3|TIMD3|Tim-3	84868	hepatitis A virus cellular receptor 2	Checkpoint pathway
ICOS	AILIM|CD278|CVID1	29851	inducible T-cell costimulator	Checkpoint pathway
ICOSLG	B7-H2|B7H2|B7RP-1|B7RP1|CD275|GL50|ICOS-L|ICOSL|KIAA0653|LICOS	23308	inducible T-cell costimulator ligand	Checkpoint pathway
IDO2	INDOL1	169355	indoleamine 23-dioxygenase 2	Checkpoint pathway
NT5E	CALJA|CD73|E5NT|NT|NT5|NTE|eN|eNT	4907	5-nucleotidase ecto	Checkpoint pathway
PDCD1LG2	B7-DC|B7DC|Btdc|CD273|PD-L2|PDCD1L2|PDL2|bA574F11.2	80380	programmed cell death 1 ligand 2	Checkpoint pathway
PVR	CD155|HVED|NECL5|Necl-5|PVS|TAGE4|Tage4	5817	poliovirus receptor	Checkpoint pathway
TDO2	TDO|TO|TPH2|TRPO	6999	tryptophan 23-dioxygenase	Checkpoint pathway
TGFB1	CED|DPD1|LAP|TGFB|TGFbeta	7040	transforming growth factor beta 1	Checkpoint pathway
TNF	DIF|TNF-alpha|TNFA|TNFSF2|TNLG1F	7124	tumor necrosis factor	Checkpoint pathway
TNFRSF14	ATAR|CD270|HVEA|HVEM|LIGHTR|TR2	8764	tumor necrosis factor receptor superfamily member 14	Checkpoint pathway
TNFSF14	CD258|HVEM-L|HVEML|LIGHT|LTg	8740	tumor necrosis factor superfamily member 14	Checkpoint pathway
TNFSF18	AITRL|GITRL|TL6|TNLG2A|hGITRL	8995	tumor necrosis factor superfamily member 18	Checkpoint pathway
TNFSF4	CD134L|CD252|GP34|OX-40L|OX4OL|TNLG2B|TXGP1|gp34	7292	tumor necrosis factor superfamily member 4	Checkpoint pathway
VTCN1	B7-H4|B7H4|B7S1|B7X|B7h.5|FLJ22418|PRO1291|VCTN1	79679	V-set domain containing T cell activation inhibitor 1	Checkpoint pathway
CCL17	A-152E5.3|ABCD-2|SCYA17|TARC	6361	C-C motif chemokine ligand 17	Chemokine signaling
CCL20	CKb4|Exodus|LARC|MIP-3-alpha|MIP-3a|MIP3A|SCYA20|ST38|exodus-1	6364	C-C motif chemokine ligand 20	Chemokine signaling
CCL22	A-152E5.1|ABCD-1|DC/B-CK|MDC|MGC34554|SCYA22|STCP-1	6367	C-C motif chemokine ligand 22	Chemokine signaling
CCR4	CC-CKR-4|CD194|CKR4|CMKBR4|ChemR13|HGCN:14099|K5-5|k5-5	1233	C-C motif chemokine receptor 4	Chemokine signaling
CCR6	BN-1|C-C CKR-6|CC-CKR-6|CCR-6|CD196|CKR-L3|CKRL3|CMKBR6|DCR2|DRY-6|DRY6|GPR-CY4|GPR29|GPRCY4|STRL22	1235	C-C motif chemokine receptor 6	Chemokine signaling
CXCL1	FSP|GRO1|GROa|MGSA|MGSA-a|NAP-3|SCYB1	2919	C-X-C motif chemokine ligand 1	Chemokine signaling
CXCR2	CD182|CDw128b|CMKAR2|IL8R2|IL8RA|IL8RB	3579	C-X-C motif chemokine receptor 2	Chemokine signaling
CXCR3	CD182|CD183|CKR-L2|CMKAR3|GPR9|IP10-R|Mig-R|MigR	2833	C-X-C motif chemokine receptor 3	Chemokine signaling
NCF1	NCF1A|NOXO2|SH3PXD1A|p47phox	653361	neutrophil cytosolic factor 1	Chemokine signaling
VEGFA	MVCD1|VEGF|VEGF-A|VPF	7422	vascular endothelial growth factor A	Chemokine signaling
CCR1	CD191|CKR-1|CKR1|CMKBR1|HM145|MIP1aR|SCYAR1	1230	C-C motif chemokine receptor 1	Cytokine signaling
CSF1R	C-FMS|CD115|CSF-1R|CSFR|FIM2|FMS|HDLS|M-CSF-R	1436	colony stimulating factor 1 receptor	Cytokine signaling
CSF2RB	CD131|CDw131|IL3RB|IL5RB|SMDP5	1439	colony stimulating factor 2 receptor beta common subunit	Cytokine signaling
CXCL8	3-10C|AMCF-I|GCP-1|GCP1|IL-8|IL8|K60|LECT|LUCT|LYNAP|MDNCF|MONAP|NAF|NAP-1|NAP1|SCYB8|TSG-1|b-ENAP	3576	C-X-C motif chemokine ligand 8	Cytokine signaling
HGF	DFNB39|F-TCF|HGFB|HPTA|SF	3082	hepatocyte growth factor	Cytokine signaling
IFIT2	G10P2|GARG-39|IFI-54|IFI-54K|IFI54|IFIT-2|ISG-54 K|ISG-54K|ISG54|P54|cig42	3433	interferon induced protein with tetratricopeptide repeats 2	Cytokine signaling
IL13	ALRH|BHR1|IL-13|MGC116786|MGC116788|MGC116789|P600	3596	interleukin 13	Cytokine signaling
IL1A	IL-1A|IL1|IL1-ALPHA|IL1F1	3552	interleukin 1 alpha	Cytokine signaling
IL21	CVID11|IL-21|Za11	59067	interleukin 21	Cytokine signaling
IL2RA	CD25|IDDM10|IL2R|IMD41|TCGFR|p55	3559	interleukin 2 receptor subunit alpha	Cytokine signaling
IL4	BCGF-1|BCGF1|BSF-1|BSF1|IL-4|MGC79402	3565	interleukin 4	Cytokine signaling
IL6	BSF-2|BSF2|CDF|HGF|HSF|IFN-beta-2|IFNB2|IL-6	3569	interleukin 6	Cytokine signaling
IL7	IL-7	3574	interleukin 7	Cytokine signaling
STAT5A	MGF|STAT5	6776	signal transducer and activator of transcription 5A	Cytokine signaling
TNFSF9	4-1BB-L|CD137L|TNLG5A	8744	tumor necrosis factor superfamily member 9	Cytokine signaling
CLEC4C	BDCA2|CD303|CLECSF11|CLECSF7|DLEC|HECL|PRO34150	170482	C-type lectin domain family 4 member C	Dendridic cell
HERC6	FLJ20637	55008	HECT and RLD domain containing E3 ubiquitin protein ligase family member 6	Dendridic cell
IL3RA	CD123|IL3R|IL3RAY|IL3RX|IL3RY|hIL-3Ra	3563	interleukin 3 receptor subunit alpha	Dendridic cell
ITGAX	CD11C|CD11c|SLEB6	3687	integrin subunit alpha X	Dendridic cell
NRP1	BDCA4|CD304|NP1|NRP|VEGF165R	8829	neuropilin 1	Dendridic cell
TLR3	CD283|IIAE2	7098	toll like receptor 3	Dendridic cell
ZBTB46	BTBD4|BZEL|FLJ13502|RINZF|ZNF340|dJ583P15.7|dJ583P15.8	140685	zinc finger and BTB domain containing 46	Dendridic cell
CD14		929	CD14 molecule	Dendridic cell,macrophage
CD209	CDSIGN|CLEC4L|DC-SIGN|DC-SIGN1	30835	CD209 molecule	Dendridic cell,macrophage
CMKLR1	CHEMERINR|ChemR23|DEZ|RVER1	1240	chemerin chemokine-like receptor 1	Dendridic cell,macrophage
IL17F	CANDF6|IL-17F|ML-1|ML1	112744	interleukin 17F	Dendridic cell,macrophage
IL23A	IL-23|IL-23A|IL23P19|P19|SGRF	51561	interleukin 23 subunit alpha	Dendridic cell,macrophage
MRC1	CD206|CLEC13D|CLEC13DL|MMR|MRC1L1|bA541I19.1|hMR	4360	mannose receptor C type 1	Dendridic cell,macrophage
CD27	S152|S152. LPFS2|T14|TNFRSF7|Tp55	939	CD27 molecule	Drug target
CD40	Bp50|CDW40|TNFRSF5|p50	958	CD40 molecule	Drug target
CD70	CD27L|CD27LG|TNFSF7|TNLG8A	970	CD70 molecule	Drug target
CTLA4	ALPS5|CD|CD152|CELIAC3|CTLA-4|GRD4|GSE|IDDM12	1493	cytotoxic T-lymphocyte associated protein 4	Drug target
IDO1	IDO|IDO-1|INDO	3620	indoleamine 23-dioxygenase 1	Drug target
IL10	CSIF|GVHDS|IL-10|IL10A|TGIF	3586	interleukin 10	Drug target
IL12A	CLMF|IL-12A|NFSK|NKSF1|P35|p35	3592	interleukin 12A	Drug target
IL12B	CLMF|CLMF2|IL-12B|IMD28|IMD29|NKSF|NKSF2	3593	interleukin 12B	Drug target
IL2	IL-2|TCGF|lymphokine	3558	interleukin 2	Drug target
KIR2DL1	47.11|CD158A|KIR-K64|KIR221|KIR2DS1|KIR2DS5|NKAT|NKAT-1|NKAT1|cl-42|nkat1|p58.1	3802	killer cell immunoglobulin like receptor two Ig domains and long cytoplasmic tail 1	Drug target
KLRD1	CD94	3824	killer cell lectin like receptor D1	Drug target
LAG3	CD223	3902	lymphocyte activating 3	Drug target
MS4A1	B1|Bp35|CD20|CVID5|LEU-16|MS4A2|S7	931	membrane spanning 4-domains A1	Drug target
PDCD1	CD279|PD-1|PD1|SLEB2|hPD-1|hPD-l|hSLE1	5133	programmed cell death 1	Drug target
PMEL	D12S53E|ME20|ME20-M|ME20M|P1|P100|PMEL17|Pmel17|SI|SIL|SILV|gp100	6490	premelanosome protein	Drug target
SLAMF7	19A|CD319|CRACC|CS1	57823	SLAM family member 7	Drug target
STAT3	ADMIO|ADMIO1|APRF|HIES	6774	signal transducer and activator of transcription 3	Drug target
TLR9	CD289	54106	toll like receptor 9	Drug target
TNFRSF18	AITR|CD357|GITR|GITR-D	8784	tumor necrosis factor receptor superfamily member 18	Drug target
TNFRSF4	ACT35|CD134|IMD16|OX40|TXGP1L	7293	tumor necrosis factor receptor superfamily member 4	Drug target
TNFRSF9	4-1BB|CD137|CDw137|ILA	3604	tumor necrosis factor receptor superfamily member 9	Drug target
BATF	B-ATF|BATF1|SFA-2|SFA2	10538	basic leucine zipper ATF-like transcription factor	Helper T cells
CCR2	CC-CKR-2|CCR-2|CCR2A|CCR2B|CD192|CKR2|CKR2A|CKR2B|CMKBR2|FLJ78302|MCP-1-R	729230	C-C motif chemokine receptor 2	Helper T cells
CD4	CD4mut	920	CD4 molecule	Helper T cells
GATA3	HDR|HDRS	2625	GATA binding protein 3	Helper T cells
IL17A	CTLA-8|CTLA8|IL-17|IL-17A|IL17	3605	interleukin 17A	Helper T cells
RORC	IMD42|NR1F3|RORG|RZR-GAMMA|RZRG|TOR	6097	RAR related orphan receptor C	Helper T cells
STAT4	SLEB11	6775	signal transducer and activator of transcription 4	Helper T cells
STAT6	D12S1644|IL-4-STAT|STAT6B|STAT6C	6778	signal transducer and activator of transcription 6	Helper T cells
ABCF1	ABC27|ABC50|EST123147	23	ATP binding cassette subfamily F member 1	Housekeeping
G6PD	G6PD1	2539	glucose-6-phosphate dehydrogenase	Housekeeping
GUSB	BG|MPS7	2990	glucuronidase beta	Housekeeping
HMBS	PBG-D|PBGD|PORC|UPS	3145	hydroxymethylbilane synthase	Housekeeping
LMNA	CDCD1|CDDC|CMD1A|CMT2B1|EMD2|FPL|FPLD|FPLD2|HGPS|IDC|LDP1|LFP|LGMD1B|LMN1|LMNC|LMNL1|PRO1	4000	lamin A C	Housekeeping
LRP1	A2MR|APOER|APR|CD91|IGFBP3R|LRP|LRP1A|TGFBR5	4035	LDL receptor related protein 1	Housekeeping
POLR2A	POLR2|POLRA|RPB1|RPBh1|RPO2|RPOL2|RpIILS|hRPB220|hsRPB1	5430	polymerase RNA II subunit A	Housekeeping
SDHA	CMD1GG|FP|PGL5|SDH1|SDH2|SDHF	6389	succinate dehydrogenase complex flavoprotein subunit A	Housekeeping
TBP	GTF2D|GTF2D1|HDL4|SCA17|TFIID	6908	TATA-box binding protein	Housekeeping
TFRC	CD71|IMD46|T9|TFR|TFR1|TR|TRFR|p90	7037	transferrin receptor	Housekeeping
TUBB	CDCBM6|CSCSC1|M40|MGC16435|OK/SW-cl.56|TUBB1|TUBB5|Tubb5	203068	tubulin beta class I	Housekeeping
AXL	ARK|JTK11|Tyro7|UFO	558	AXL receptor tyrosine kinase	Innate immune response
C1QA		712	complement component 1 q subcomponent A chain	Innate immune response
C1QB		713	complement component 1 q subcomponent B chain	Innate immune response
DMBT1	GP340|SAG|muclin	1755	deleted in malignant brain tumors 1	Innate immune response
IFIH1	AGS7|Hlcd|IDDM19|MDA-5|MDA5|RLR-2|SGMRT1	64135	interferon induced with helicase C domain 1	Innate immune response
LCN2	24p3|MSFI|NGAL|p25	3934	lipocalin 2	Innate immune response
LYZ	LYZF1|LZM	4069	lysozyme	Innate immune response
MAPK14	CSBP|CSBP1|CSBP2|CSPB1|EXIP|Mxi2|PRKM14|PRKM15|RK|SAPK2A|p38|p38ALPHA	1432	mitogen-activated protein kinase 14	Innate immune response
MIF	GIF|GLIF|MMIF	4282	macrophage migration inhibitory factor glycosylation-inhibiting factor	Innate immune response
NOS2	HEP-NOS|INOS|NOS|NOS2A|iNOS	4843	nitric oxide synthase 2	Innate immune response
TLR7	TLR7-like	51284	toll like receptor 7	Innate immune response
DDX58	DKFZp434J1111|FLJ13599|RIG-I|RIGI|RLR-1|SGMRT2	23586	DEXD H-box helicase 58	Interferon signaling
IFI35	IFP35	3430	interferon induced protein 35	Interferon signaling
IFI44L	C1orf29|GS3686	10964	interferon induced protein 44 like	Interferon signaling
IFI6	6-16|FAM14C|G1P3|IFI-6-16|IFI616	2537	interferon alpha inducible protein 6	Interferon signaling
IRF4	LSIRF|MUM1|NF-EM5|SHEP8	3662	interferon regulatory factor 4	Interferon signaling
MX1	IFI-78K|IFI78|MX|MxA	4599	MX dynamin like GTPase 1	Interferon signaling
OAS2		4939	2-5-oligoadenylate synthetase 2	Interferon signaling
OAS3	p100|p100OAS	4940	2-5-oligoadenylate synthetase 3	Interferon signaling
LILRB1	CD85|CD85J|CD85j|ILT-2|ILT2|LIR-1|LIR1|MIR-7|MIR7|PIR-B|PIRB	10859	leukocyte immunoglobulin like receptor B1	Leukocyte inhibition
LST1	B144|D6S49E|LST-1	7940	leukocyte specific transcript 1	Leukocyte inhibition
ITGAL	CD11A|LFA-1|LFA1A	3683	integrin subunit alpha L	Leukocyte migration
ITGAM	CD11B|CD11b|CR3A|MAC-1|MAC1A|MO1A|SLEB6	3684	integrin subunit alpha M	Leukocyte migration
ITGB7		3695	integrin subunit beta 7	Leukocyte migration
SELL	CD62L|LAM-1|LAM1|LECAM1|LEU8|LNHR|LSEL|LYAM1|Leu-8|Lyam-1|PLNHR|TQ1|hLHRc	6402	selectin L	Leukocyte migration
VCAM1	CD106|INCAM-100	7412	vascular cell adhesion molecule 1	Leukocyte migration
SH2D1A	DSHP|EBVS|IMD5|LYP|MTCP1|SAP|SAP/SH2D1A|XLP|XLPD|XLPD1	4068	SH2 domain containing 1A	Lymphocyte activation
SH2D1B	EAT2	117157	SH2 domain containing 1B	Lymphocyte activation
IKZF1	CVID13|Hs.54452|IK1|IKAROS|LYF1|LyF-1|PPP1R92|PRO0758|ZNFN1A1|hIk-1	10320	IKAROS family zinc finger 1	Lymphocyte development
IKZF2	ANF1A2|HELIOS|Helios|ZNF1A2|ZNFN1A2	22807	IKAROS family zinc finger 2	Lymphocyte development
IKZF4	EOS|Eos|ZNFN1A4	64375	IKAROS family zinc finger 4	Lymphocyte development
CCL18	AMAC-1|AMAC1|CKb7|DC-CK1|DCCK1|MIP-4|PARC|SCYA18	6362	C-C motif chemokine ligand 18	Lymphocyte infiltrate
CCL2	GDCF-2|HC11|HSMCR30|MCAF|MCP-1|MCP1|MGC9434|SCYA2|SMC-CF	6347	C-C motif chemokine ligand 2	Lymphocyte infiltrate
CCL21	6Ckine|CKb9|ECL|SCYA21|SLC|TCA4|exodus-2	6366	C-C motif chemokine ligand 21	Lymphocyte infiltrate
CCL3	G0S19-1|LD78ALPHA|MIP-1-alpha|MIP1A|SCYA3	6348	C-C motif chemokine ligand 3	Lymphocyte infiltrate
CCL4	ACT2|AT744.1|Act-2|G-26|HC21|LAG-1|LAG1|MIP-1-beta|MIP1B|MIP1B1|SCYA2|SCYA4	6351	C-C motif chemokine ligand 4	Lymphocyte infiltrate
CCL5	D17S136E|MGC17164|RANTES|SCYA5|SIS-delta|SISd|TCP228|eoCP	6352	C-C motif chemokine ligand 5	Lymphocyte infiltrate
CCR5	CC-CKR-5|CCCKR5|CCR-5|CD195|CKR-5|CKR5|CMKBR5|IDDM22	1234	C-C motif chemokine receptor 5 gene pseudogene	Lymphocyte infiltrate
CD2	LFA-2|SRBC|T11	914	CD2 molecule	Lymphocyte infiltrate
CD37	GP52-40|TSPAN26	951	CD37 molecule	Lymphocyte infiltrate
CD52	CDW52	1043	CD52 molecule	Lymphocyte infiltrate
CD63	LAMP-3|ME491|MLA1|OMA81H|TSPAN30	967	CD63 molecule	Lymphocyte infiltrate
CORO1A	CLABP|CLIPINA|HCORO1|IMD8|TACO|coronin-1|p57	11151	coronin 1A	Lymphocyte infiltrate
CTSS		1520	cathepsin S	Lymphocyte infiltrate
CX3CR1	CCRL1|CMKBRL1|CMKDR1|GPR13|GPRV28|V28	1524	C-X3-C motif chemokine receptor 1	Lymphocyte infiltrate
CXCR4	CD184|D2S201E|FB22|HM89|HSY3RR|LAP-3|LAP3|LCR1|LESTR|NPY3R|NPYR|NPYRL|NPYY3R|WHIM|WHIMS|fusin	7852	C-X-C motif chemokine receptor 4	Lymphocyte infiltrate
CXCR6	BONZO|CD186|STRL33|TYMSTR	10663	C-X-C motif chemokine receptor 6	Lymphocyte infiltrate
FCER1G	FCRG	2207	Fc fragment of IgE receptor Ig	Lymphocyte infiltrate
FYB	ADAP|FYB-120/130|PRO0823|SLAP-130|SLAP130	2533	FYN binding protein	Lymphocyte infiltrate
GZMA	CTLA3|HFSP	3001	granzyme A	Lymphocyte infiltrate
GZMB	CCPI|CGL-1|CGL1|CSP-B|CSPB|CTLA1|CTSGL1|HLP|SECT	3002	granzyme B	Lymphocyte infiltrate
GZMH	CCP-X|CGL-2|CSP-C|CTLA1|CTSGL2	2999	granzyme H	Lymphocyte infiltrate
GZMK	PRSS|TRYP2	3003	granzyme K	Lymphocyte infiltrate
IGSF6	DORA	10261	immunoglobulin superfamily member 6	Lymphocyte infiltrate
IL10RA	CD210|CD210a|CDW210A|HIL-10R|IL-10R1|IL10R	3587	interleukin 10 receptor subunit alpha	Lymphocyte infiltrate
IL2RG	CD132|CIDX|IL-2RG|IMD4|P64|SCIDX|SCIDX1	3561	interleukin 2 receptor subunit gamma	Lymphocyte infiltrate
ITGB2	CD18|LAD|LCAMB|LFA-1|MAC-1|MF17|MFI7	3689	integrin subunit beta 2	Lymphocyte infiltrate
JAML	AMICA|AMICA1|CREA7-1|CREA7-4|Gm638	120425	junction adhesion molecule like	Lymphocyte infiltrate
LAMP1	CD107a|LAMPA|LGP120	3916	lysosomal associated membrane protein 1	Lymphocyte infiltrate
LAPTM5	CLAST6	7805	lysosomal protein transmembrane 5	Lymphocyte infiltrate
LILRB2	CD85D|CD85d|ILT-4|ILT4|LIR-2|LIR2|MIR-10|MIR10	10288	leukocyte immunoglobulin like receptor B2	Lymphocyte infiltrate
LY9	CD229|SLAMF3|hly9|mLY9	4063	lymphocyte antigen 9	Lymphocyte infiltrate
NKG7	GIG1|GMP-17|p15-TIA-1	4818	natural killer cell granule protein 7	Lymphocyte infiltrate
PTPN7	BPTP-4|HEPTP|LC-PTP|LPTP|PTPNI	5778	protein tyrosine phosphatase non-receptor type 7	Lymphocyte infiltrate
PTPRC	B220|CD45|CD45R|GP180|L-CA|LCA|LY5|T200	5788	protein tyrosine phosphatase receptor type C	Lymphocyte infiltrate
SAMHD1	AGS5|CHBL2|DCIP|HDDC1|MOP-5|Mg11|SBBI88	25939	SAM and HD domain containing deoxynucleoside triphosphate triphosphohydrolase 1	Lymphocyte infiltrate
SIT1	SIT|SIT-R	27240	signaling threshold regulating transmembrane adaptor 1	Lymphocyte infiltrate
SLAMF8	BLAME|CD353|SBBI42	56833	SLAM family member 8	Lymphocyte infiltrate
SRGN	PPG|PRG|PRG1	5552	serglycin	Lymphocyte infiltrate
TAGAP	ARHGAP47|FKSG15|FLJ32631|IDDM21|TAGAP1	117289	T-cell activation RhoGTPase activating protein	Lymphocyte infiltrate
TARP	CD3G|TCRG|TCRGC1|TCRGC2|TCRGV	445347	TCR gamma alternate reading frame protein	Lymphocyte infiltrate
TLR8	CD288	51311	toll like receptor 8	Lymphocyte infiltrate
TNFAIP8	GG2-1|MDC-3.13|NDED|SCC-S2|SCCS2	25816	TNF alpha induced protein 8	Lymphocyte infiltrate
TYROBP	DAP12|KARAP|PLO-SL|PLOSL	7305	TYRO protein tyrosine kinase binding protein	Lymphocyte infiltrate
AIF1	AIF-1|Em:AF129756.17|IBA1|IRT-1|IRT1	199	allograft inflammatory factor 1	Macrophage
ALOX15B	15-LOX-2	247	arachidonate 15-lipoxygenase type B	Macrophage
CD163	M130|MM130|SCARI1	9332	CD163 molecule	Macrophage
CD68	DKFZp686M18236|GP110|LAMP4|SCARD1|macrosialin	968	CD68 molecule	Macrophage
FCGR3A	CD16|CD16A|CD16a|FCG3|FCGR3|FCGRIII|FCR-10|FCRIII|FCRIIIA|IGFR3|IMD20	2214	Fc fragment of IgG receptor IIIa	Macrophage
ARG1		383	arginase 1	Myeloid marker
CD33	FLJ00391|SIGLEC-3|SIGLEC3|p67	945	CD33 molecule	Myeloid marker
CEACAM8	CD66b|CD67|CGM6|NCA-95	1088	carcinoembryonic antigen related cell adhesion molecule 8	Myeloid marker
MPO		4353	myeloperoxidase	Myeloid marker
S100A8	60B8AG|CAGA|CFAG|CGLA|CP-10|L1Ag|MA387|MIF|MRP8|NIF|P8	6279	S100 calcium binding protein A8	Myeloid marker,MDSC
S100A9	60B8AG|CAGB|CFAG|CGLB|L1AG|LIAG|MAC387|MIF|MRP14|NIF|P14	6280	S100 calcium binding protein A9	Myeloid marker,MDSC
FUT4	CD15|ELFT|FCT3A|FUC-TIV|FUTIV|LeX|SSEA-1	2526	fucosyltransferase 4	Myeloid marker,stem cell
CA4	CAIV|Car4|RP17	762	carbonic anhydrase 4	Neutrophil
DGAT2	ARAT|GS1999FULL|HMFN1045	84649	diacylglycerol O-acyltransferase 2	Neutrophil
KREMEN1	KREMEN|KRM1	83999	kringle containing transmembrane protein 1	Neutrophil
LRG1	HMFT1766|LRG	116844	leucine rich alpha-2-glycoprotein 1	Neutrophil
PYGL	GSD6	5836	phosphorylase glycogen liver	Neutrophil
B3GAT1	CD57|GLCATP|GLCUATP|GlcAT-P|HNK-1|HNK1|LEU7|NK-1|NK1	27087	beta-13-glucuronyltransferase 1	NK activation
FCGR3B	CD16|CD16b|FCG3|FCGR3|FCR-10|FCRIII|FCRIIIb	2215	Fc fragment of IgG receptor IIIb	NK activation
GNLY	D2S69E|LAG-2|LAG2|NKG5|TLA519	10578	granulysin	NK activation
KLRB1	CD161|CLEC5B|NKR|NKR-P1|NKR-P1A|NKRP1A|hNKR-P1A	3820	killer cell lectin like receptor B1	NK activation
KLRF1	CLEC5C|NKp80	51348	killer cell lectin like receptor F1	NK activation
KLRG1	2F1|CLEC15A|MAFA|MAFA-2F1|MAFA-L|MAFA-LIKE	10219	killer cell lectin like receptor G1	NK activation
KLRK1	CD314|D12S2489E|KLR|NKG2-D|NKG2D	22914	killer cell lectin like receptor K1	NK activation
PRF1	FLH2|HPLH2|P1|PFN1|PFP	5551	perforin 1	NK activation
KIR2DL2	CD158B1|CD158b|CD158k|NKAT-6|NKAT6|cl-43|nkat6|p58.2	3803	killer cell immunoglobulin like receptor two Ig domains and long cytoplasmic tail 2	NK cell marker
KIR2DL3	CD158B2|CD158b|GL183|KIR-023GB|KIR-K7b|KIR-K7c|KIR2DS3|KIR2DS5|KIRCL23|NKAT|NKAT2|NKAT2A|NKAT2B|cl-6|nkat2|nkat2a|nkat2b|p58	3804	killer cell immunoglobulin like receptor two Ig domains and long cytoplasmic tail 3	NK cell marker
NCR1	CD335|LY94|NK-p46|NKP46	9437	natural cytotoxicity triggering receptor 1	NK cell marker
NCR3	1C7|CD337|LY117|MALS|NKp30	259197	natural cytotoxicity triggering receptor 3	NK cell marker
NFATC1	NF-ATC|NF-ATc1.2|NFAT2|NFATc	4772	nuclear factor of activated T-cells 1	PD-1 signaling
PRDM1	BLIMP1|PRDI-BF1	639	PR domain 1	PD-1 signaling
FOXO1	FKH1|FKHR|FOXO1A	2308	forkhead box O1	PD-1 signaling,tumor marker
HIF1A	HIF-1-alpha|HIF-1A|HIF-1alpha|HIF1|HIF1-ALPHA|MOP1|PASD8|bHLHe78	3091	hypoxia inducible factor 1 alpha subunit	PD-1 signaling,tumor marker
MTOR	FLJ44809|FRAP|FRAP1|FRAP2|RAFT1|RAPT1|SKS	2475	mechanistic target of rapamycin	PD-1 signaling,tumor marker
PIK3CA	CLOVE|CWS5|MCAP|MCM|MCMTC|PI3K|PI3K-alpha|p110-alpha	5290	phosphatidylinositol-45-bisphosphate 3-kinase catalytic subunit alpha	PD-1 signaling,tumor marker
PIK3CD	APDS|IMD14|P110DELTA|PI3K|p110D	5293	phosphatidylinositol-45-bisphosphate 3-kinase catalytic subunit delta	PD-1 signaling,tumor marker
PTEN	10q23del|BZS|CWS1|DEC|GLM2|MHAM|MMAC1|PTEN1|TEP1	5728	phosphatase and tensin homolog	PD-1 signaling,tumor marker
PTPN11	BPTP3|CFC|JMML|METCDS|NS1|PTP-1D|PTP2C|SH-PTP2|SH-PTP3|SHP-2|SHP2	5781	protein tyrosine phosphatase non-receptor type 11	PD-1 signaling,tumor marker
BUB1	BUB1A|BUB1L|hBUB1	699	BUB1 mitotic checkpoint serine threonine kinase	Proliferation
CCNB2	HsT17299	9133	cyclin B2	Proliferation
CDK1	CDC2|CDC28A|P34CDC2	983	cyclin-dependent kinase 1	Proliferation
CDKN3	CDI1|CIP2|KAP|KAP1	1033	cyclin-dependent kinase inhibitor 3	Proliferation
FOXM1	FKHL16|FOXM1B|HFH-11|HFH11|HNF-3|INS-1|MPHOSPH2|MPP-2|MPP2|PIG29|TGT3|TRIDENT|trident	2305	forkhead box M1	Proliferation
KIAA0101	L5|NS5ATP9|OEATC|OEATC-1|OEATC1|PAF|PAF15|p15(PAF)|p15/PAF|p15PAF	9768	KIAA0101	Proliferation
MAD2L1	HSMAD2|MAD2	4085	MAD2 mitotic arrest deficient-like 1 yeast	Proliferation
MELK	HPK38|KIAA0175	9833	maternal embryonic leucine zipper kinase	Proliferation
MKI67	KIA|MIB-|MIB-1|PPP1R105	4288	marker of proliferation Ki-67	Proliferation
TOP2A	TOP2|TP2A	7153	topoisomerase DNA II alpha	Proliferation
EGR2	AT591|CMT1D|CMT4E|KROX20	1959	early growth response 2	T cell differentiation
LEXM	C1orf177|FLJ40201|LEM	163747	lymphocyte expansion molecule	T cell differentiation
CBLB	Cbl-b|Nbla00127|RNF56	868	Cbl proto-oncogene B	T cell receptor signaling
CD40LG	CD154|CD40L|HIGM1|IGM|IMD3|T-BAM|TNFSF5|TRAP|gp39|hCD40L	959	CD40 ligand	T cell receptor signaling
IFNA17	IFN-alphaI|IFNA|INFA|LEIF2C1	3451	interferon alpha 17	T cell receptor signaling
NFKBIA	IKBA|IkappaBalpha|MAD-3|NFKBI	4792	NFKB inhibitor alpha	T cell receptor signaling
PTPN6	HCP|HCPH|HPTP1C|PTP-1C|SH-PTP1|SHP-1|SHP-1L|SHP1	5777	protein tyrosine phosphatase non-receptor type 6	T cell receptor signaling
ZAP70	ADMIO2|IMD48|SRK|STCD|STD|TZK|ZAP-70	7535	zeta chain of T cell receptor associated protein kinase 70kDa	T cell receptor signaling
EBI3	IL-27B|IL27B	10148	Epstein-Barr virus induced 3	T cell regulation
FOXP3	AIID|DIETER|IPEX|JM2|PIDX|SCURFIN|XPID	50943	forkhead box P3	T cell regulation
ID2	GIG8|ID2A|ID2H|bHLHb26	3398	inhibitor of DNA binding 2 HLH protein	T cell regulation
ID3	HEIR-1|bHLHb25	3399	inhibitor of DNA binding 3 HLH protein	T cell regulation
IL15	IL-15|MGC9721	3600	interleukin 15	T cell regulation
IL18	IGIF|IL-18|IL-1g|IL1F4	3606	interleukin 18	T cell regulation
IL22	IL-21|IL-22|IL-D110|IL-TIF|ILTIF|MGC79382|MGC79384|TIFIL-23|TIFa|zcyto18	50616	interleukin 22	T cell regulation
M6PR	CD-M6PR|CD-MPR|MPR 46|MPR-46|MPR46|SMPR	4074	mannose-6-phosphate receptor cation dependent	T cell regulation
KLF2	LKLF	10365	Kruppel like factor 2	T cell regulation,trafficking
CCR7	BLR2|CC-CKR-7|CCR-7|CD197|CDw197|CMKBR7|EBI1	1236	C-C motif chemokine receptor 7	TCR coexpression
CD247	CD3-ZETA|CD3H|CD3Q|CD3Z|IMD25|T3Z|TCRZ	919	CD247 molecule	TCR coexpression
CD3D	CD3-DELTA|IMD19|T3D	915	CD3d molecule	TCR coexpression
CD3E	IMD18|T3E|TCRE	916	CD3e molecule	TCR coexpression
CD3G	CD3-GAMMA|IMD17|T3G	917	CD3g molecule	TCR coexpression
CD6	TP120|Tp120	923	CD6 molecule	TCR coexpression
CD8A	CD8|Leu2|MAL|p32	925	CD8a molecule	TCR coexpression
CD8B	CD8B1|LEU2|LY3|LYT3|P37	926	CD8b molecule	TCR coexpression
CRTAM	CD355	56253	cytotoxic and regulatory T-cell molecule	TCR coexpression
GPR18		2841	G protein-coupled receptor 18	TCR coexpression
GRAP2	GADS|GRAP-2|GRB2L|GRBLG|GRID|GRPL|GrbX|Grf40|Mona|P38	9402	GRB2-related adaptor protein 2	TCR coexpression
IKZF3	AIO|AIOLOS|Aiolos|ZNFN1A3	22806	IKAROS family zinc finger 3	TCR coexpression
IL2RB	CD122|IL15RB|P70-75	3560	interleukin 2 receptor subunit beta	TCR coexpression
IL7R	CD127|CDW127|IL-7R-alpha|IL7RA|ILRA	3575	interleukin 7 receptor	TCR coexpression
ITK	EMT|LPFS1|LYK|PSCTK2	3702	IL2 inducible T-cell kinase	TCR coexpression
LAMP3	CD208|DC LAMP|DC-LAMP|DCLAMP|LAMP|LAMP-3|TSC403	27074	lysosomal associated membrane protein 3	TCR coexpression
LCK	IMD22|LSK|YT16|p56lck|pp58lck	3932	LCK proto-oncogene Src family tyrosine kinase	TCR coexpression
PTPRCAP	CD45-AP|LPAP	5790	protein tyrosine phosphatase receptor type C associated protein	TCR coexpression
TIGIT	DKFZp667A205|FLJ39873|VSIG9|VSTM3|WUCAM	201633	T-cell immunoreceptor with Ig and ITIM domains	TCR coexpression
BAGE	BAGE1|CT2.1	574	B melanoma antigen	Tumor antigen
CTAG1B	CT6.1|CTAG|CTAG1|ESO1|LAGE-2|LAGE2A|LAGE2B|NY-ESO-1	1485	cancer testis antigen 1B	Tumor antigen
CTAG2	CAMEL|CT2|CT6.2|CT6.2a|CT6.2b|ESO2|LAGE-1|LAGE-1a|LAGE-1b|LAGE1|LAGE2B|MGC138724|MGC3803	30848	cancer testis antigen 2	Tumor antigen
GAGE1	CT4.1|GAGE-1	2543	G antigen 1	Tumor antigen
GAGE10	GAGE-10|OTTHUMG00000024136	102724473	G antigen 10	Tumor antigen
GAGE12F	OTTHUMG00000024147	100008586	G antigen 12F	Tumor antigen
GAGE12I	AL4|CT4.7|GAGE-7B|GAGE7B|OTTHUMG00000067390	26748	G antigen 12I	Tumor antigen
GAGE12J	GAGE11|OTTHUMG00000024137	729396	G antigen 12J	Tumor antigen
GAGE13	GAGE-12A|GAGE-13|GAGE12A|OTTHUMG00000024138	645051	G antigen 13	Tumor antigen
GAGE2A	CT4.2|GAGE-2|GAGE-2A|GAGE2	729447	G antigen 2A	Tumor antigen
GAGE2C	CT4.2|GAGE-2|GAGE-2C|GAGE2	2574	G antigen 2C	Tumor antigen
GAGE2E	GAGE-2E|GAGE8	26749	G antigen 2E	Tumor antigen
MAGEA1	CT1.1|MAGE1|MGC9326	4100	MAGE family member A1	Tumor antigen
MAGEA10	CT1.10|MAGE10|MGC10599	4109	MAGE family member A10	Tumor antigen
MAGEA12	CT1.12|MAGE12	4111	MAGE family member A12	Tumor antigen
MAGEA3	CT1.3|HIP8|HYPD|MAGE3|MAGEA6|MGC14613	4102	MAGE family member A3	Tumor antigen
MAGEA4	CT1.4|MAGE-41|MAGE-X2|MAGE4|MAGE4A|MAGE4B|MGC21336	4103	MAGE family member A4	Tumor antigen
MAGEC2	CT10|HCA587|MAGE-C2|MAGEE1	51438	MAGE family member C2	Tumor antigen
MLANA	MART-1|MART1	2315	melan-A	Tumor antigen
SSX2	CT5.2|CT5.2A|CT5.2a|HD21|HOM-MEL-40|MGC119055|MGC15364|MGC3884|SSX	6757	SSX family member 2	Tumor antigen
XAGE1B	CT12.1|CT12.1A|CT12.1B|CT12.1b|CTP9|GAGED2|XAGE-1|XAGE1|XAGE1A	653220	X antigen family member 1B	Tumor antigen
AKT1	AKT|CWS6|PKB|PKB-ALPHA|PRKBA|RAC|RAC-ALPHA	207	AKT serine threonine kinase 1	Tumor marker
BRCA1	BRCAI|BRCC1|BROVCA1|FANCS|IRIS|PNCA4|PPP1R53|PSCP|RNF53	672	BRCA1 DNA repair associated	Tumor marker
BRCA2	BRCC2|BROVCA2|FACD|FAD|FAD1|FANCD|FANCD1|GLM3|PNCA2|XRCC11	675	BRCA2 DNA repair associated	Tumor marker
CDKN2A	ARF|CDK4I|CDKN2|CMM2|INK4|INK4A|INK4a|MLM|MTS-1|MTS1|P14|P14ARF|P16|P16-INK4A|P16INK4|P16INK4A|P19|P19ARF|TP16|p14|p14ARF|p16|p16INK4a|p19|p19Arf	1029	cyclin-dependent kinase inhibitor 2A	Tumor marker
EFNA4	EFL4|EPLG4|LERK4	1945	ephrin A4	Tumor marker
EGFR	ERBB|ERBB1|HER1|NISBD2|PIG61|mENA	1956	epidermal growth factor receptor	Tumor marker
EGR3	EGR-3|PILOT	1960	early growth response 3	Tumor marker
IRS1	HIRS-1	3667	insulin receptor substrate 1	Tumor marker
KRT5	CK5|DDD|DDD1|EBS2|K5|KRT5A	3852	keratin 5	Tumor marker
KRT7	CK7|K2C7|K7|SCL	3855	keratin 7	Tumor marker
MAPK1	ERK|ERK-2|ERK2|ERT1|MAPK2|P42MAPK|PRKM1|PRKM2|p38|p40|p41|p41mapk|p42-MAPK	5594	mitogen-activated protein kinase 1	Tumor marker
MMP2	CLG4|CLG4A|MMP-2|MMP-II|MONA|TBE-1	4313	matrix metallopeptidase 2	Tumor marker
MMP9	CLG4B|GELB|MANDP2|MMP-9	4318	matrix metallopeptidase 9	Tumor marker
MYC	MRTL|MYCC|bHLHe39|c-Myc	4609	v-myc avian myelocytomatosis viral oncogene homolog	Tumor marker
NOTCH3	CADASIL|CADASIL1|CASIL|IMF2|LMNS	4854	notch 3	Tumor marker
PGF	D12S1900|PGFL|PIGF|PLGF|PlGF|PlGF-2|SHGC-10760	5228	placental growth factor	Tumor marker
PTGS2	COX-2|COX2|GRIPGHS|PGG/HS|PGHS-2|PHS-2|hCox-2	5743	prostaglandin-endoperoxide synthase 2	Tumor marker
PTK7	CCK-4|CCK4	5754	protein tyrosine kinase 7 inactive	Tumor marker
RB1	OSRC|PPP1R130|RB|p105-Rb|pRb|pp110	5925	RB transcriptional corepressor 1	Tumor marker
RPS6	S6	6194	ribosomal protein S6	Tumor marker
TCF7	TCF-1	6932	transcription factor 7 T-cell specific HMG-box	Tumor marker
TP63	AIS|B(p51A)|B(p51B)|EEC3|KET|LMS|NBP|OFC8|RHS|SHFM4|TP53CP|TP53L|TP73L|p40|p51|p53CP|p63|p73H|p73L	8626	tumor protein p63	Tumor marker
TRIM29	ATDC|FLJ36085	23650	tripartite motif containing 29	Tumor marker
SNAI1	SLUGH2|SNA|SNAH|SNAIL|SNAIL1|dJ710H13.1	6615	snail family transcriptional repressor 1	Tumor marker,stemness
SNAI2	SLUG|SLUGH1|SNAIL2|WS2D	6591	snail family transcriptional repressor 2	Tumor marker,stemness
TWIST1	ACS3|BPES2|BPES3|CRS|CRS1|CSO|H-twist|SCS|TWIST|bHLHa38	7291	twist family bHLH transcription factor 1	Tumor marker,stemness
ZEB1	AREB6|BZP|DELTAEF1|FECD6|NIL-2-A|NIL2A|PPCD3|TCF8|ZEB|ZFHEP|ZFHX1A|Zfhep|Zfhx1a	6935	zinc finger E-box binding homeobox 1	Tumor marker,stemness
BST2	CD317|TETHERIN|tetherin	684	bone marrow stromal cell antigen 2	Type I interferon signaling
IFI27	FAM14D|ISG12|ISG12A|P27	3429	interferon alpha inducible protein 27	Type I interferon signaling
IFIT1	C56|G10P1|GARG-16|IFI-56|IFI-56K|IFI56|IFIT-1|IFNAI1|ISG56|P56|RNM561	3434	interferon induced protein with tetratricopeptide repeats 1	Type I interferon signaling
IFIT3	CIG-49|GARG-49|IFI60|IFIT4|IRG2|ISG60|P60|RIG-G|cig41	3437	interferon induced protein with tetratricopeptide repeats 3	Type I interferon signaling
IFITM1	9-27|CD225|DSPA2a|IFI17|LEU13	8519	interferon induced transmembrane protein 1	Type I interferon signaling
IFITM2	1-8D|DSPA2c	10581	interferon induced transmembrane protein 2	Type I interferon signaling
ISG15	G1P2|IFI15|IMD38|IP17|UCRP|hUCRP	9636	ISG15 ubiquitin-like modifier	Type I interferon signaling
ISG20	CD25|HEM45	3669	interferon stimulated exonuclease gene 20	Type I interferon signaling
BCL6	BCL5|BCL6A|LAZ3|ZBTB27|ZNF51	604	B-cell CLL lymphoma 6	Type II interferon signaling
CIITA	C2TA|CIITAIV|MHC2TA|NLRA	4261	class II major histocompatibility complex transactivator	Type II interferon signaling
CX3CL1	ABCD-3|C3Xkine|CXC3|CXC3C|NTN|NTT|SCYD1|fractalkine|neurotactin	6376	C-X3-C motif chemokine ligand 1	Type II interferon signaling
CXCL10	C7|IFI10|INP10|IP-10|SCYB10|crg-2|gIP-10|mob-1	3627	C-X-C motif chemokine ligand 10	Type II interferon signaling
CXCL11	H174|I-TAC|IP-9|IP9|SCYB11|SCYB9B|b-R1	6373	C-X-C motif chemokine ligand 11	Type II interferon signaling
CXCL13	ANGIE|ANGIE2|BCA-1|BCA1|BLC|BLR1L|SCYB13	10563	C-X-C motif chemokine ligand 13	Type II interferon signaling
CXCL9	CMK|Humig|MIG|SCYB9|crg-10	4283	C-X-C motif chemokine ligand 9	Type II interferon signaling
CXCR5	BLR1|CD185|MDR15	643	C-X-C motif chemokine receptor 5	Type II interferon signaling
CYBB	AMCBX2|CGD|GP91-1|GP91-PHOX|GP91PHOX|IMD34|NOX2|p91-PHOX	1536	cytochrome b-245 beta chain	Type II interferon signaling
EIF2AK2	EIF2AK1|PKR|PPP1R83|PRKR	5610	eukaryotic translation initiation factor 2 alpha kinase 2	Type II interferon signaling
FASLG	ALPS1B|APT1LG1|APTL|CD178|CD95-L|CD95L|FASL|FasL|TNFSF6|TNLG1A	356	Fas ligand	Type II interferon signaling
GBP1		2633	guanylate binding protein 1	Type II interferon signaling
ICAM1	BB2|CD54|P3.58	3383	intercellular adhesion molecule 1	Type II interferon signaling
IFNB1	IFB|IFF|IFN-beta|IFNB	3456	interferon beta 1	Type II interferon signaling
IFNG	IFG|IFI	3458	interferon gamma	Type II interferon signaling
IL1B	IL-1|IL-1B|IL1-BETA|IL1F2	3553	interleukin 1 beta	Type II interferon signaling
IRF1	IRF-1|MAR	3659	interferon regulatory factor 1	Type II interferon signaling
IRF9	IRF-9|ISGF3|ISGF3G|p48	10379	interferon regulatory factor 9	Type II interferon signaling
OAS1	E18/E16|IFI-4|OIAS|OIASI	4938	2-5-oligoadenylate synthetase 1	Type II interferon signaling
PSMB9	LMP2|PSMB6i|RING12|beta1i	5698	proteasome subunit beta 9	Type II interferon signaling
STAT1	CANDF7|IMD31A|IMD31B|IMD31C|ISGF-3|STAT91	6772	signal transducer and activator of transcription 1	Type II interferon signaling
TAP1	ABC17|ABCB2|APT1|D6S114E|PSF-1|PSF1|RING4|TAP1*0102N|TAP1N	6890	transporter 1 ATP-binding cassette sub-family B MDR TAP	Type II interferon signaling
TBX21	T-PET|T-bet|TBET|TBLYM	30009	T-box 21	Type II interferon signaling

## Sheet: S2
Table-S2: Clinical information of patients
GSE87211																												GSM2325272	GSM2325273	GSM2325274	GSM2325275	GSM2325276	GSM2325277	GSM2325278	GSM2325279	GSM2325287	GSM2325288	GSM2325289	GSM2325290	GSM2325291	GSM2325292	GSM2325293	GSM2325294	GSM2325295	GSM2325296	GSM2325297	GSM2325298	GSM2325299	GSM2325300
ID	dfs.status	dfs.time	Sample_characteristics_ch1_age	Sample_characteristics_ch1_gender	Sample_characteristics_ch1_kras	Sample_characteristics_ch1_treatment	Sample_characteristics_ch1_depthofinvasio_before_rct	Sample_characteristics_ch1_lymph_node	Sample_characteristics_ch1_metastasis	Sample_characteristics_ch1_depth_of_invasion_after_rct	Sample_characteristics_ch1_lymph_node_metastasis_after_rct	Sample_characteristics_ch1_metastasis_after_rct	Sample_characteristics_ch1_death_due_to_tumor	Sample_characteristics_ch1_survival_time_(month)
GSM2325239	0	40.27	65.6	M	I21L	5-FU + RT	3	1	0	0	0	0	0	40.27
GSM2325240	0	29.62	62.7	M	G12D	5-FU + RT	3	0	0	0	0	0	0	29.62
GSM2325241	0	32.65	61.8	M	G12A	5-FU + Oxaliplatin + RT	3	1	0	0	0	0	0	32.65
GSM2325242	0	31.59	52.1	F	WT	5-FU + RT	3	1	0	0	0	0	0	31.59
GSM2325243	0	34.52	59.1	M	G12C	5-FU + Oxaliplatin + RT	3	0	0	2	0	0	0	34.52
GSM2325244	0	32.68	70.7	M	WT	5-FU + RT	3	0	0	0	0	0	0	32.68
GSM2325245	0	30.31	60.7	M	G12D	5-FU + RT	3	1	0	2	0	0	0	30.31
GSM2325246	0	28.08	55	M	WT	5-FU + Oxaliplatin + RT	3	0	0	2	0	0	0	28.08
GSM2325247	0	27.55	53.1	M	WT	5-FU + RT	3	1	0	3	1	0	0	27.55
GSM2325249	0	14.93	58.6	M	G12C	5-FU + RT	3	0	0	2	1	0	0	14.93
GSM2325250	0	23.38	68.5	M	WT	5-FU + RT	3	1	0	0	0	0	0	23.38
GSM2325251	1	6.71	58.8	M	WT	5-FU + Oxaliplatin + RT	2	1	1	3	1	1	0	25.81
GSM2325252	0	13.02	70.1	M	G12S	5-FU + Oxaliplatin + RT	NA	1	0	2	1	0	0	13.02
GSM2325253	0	34.72	77.6	F	G12D	5-FU + RT	3	NA	NA	4	0	0	0	34.72
GSM2325256	0	10.62	76.3	M	WT	5-FU + RT	3	NA	NA	3	0	0	0	10.62
GSM2325257	0	8.25	38.2	M	G13D	5-FU + RT	3	1	0	2	0	0	0	8.25
GSM2325259	0	23.28	69.4	M	WT	5-FU + Oxaliplatin + RT	3	0	0	3	0	0	0	23.28
GSM2325260	0	23.8	54.2	M	WT	5-FU + RT	3	0	0	2	0	0	0	23.8
GSM2325261	0	7.33	57.4	F	WT	5-FU + Oxaliplatin + RT	3	0	0	1	0	0	0	7.33
GSM2325262	1	15.25	61.3	M	Q61P	5-FU + RT	3	1	0	3	0	0	0	24.1
GSM2325263	0	22.55	47	M	WT	5-FU + Oxaliplatin + RT	3	1	0	3	0	0	0	22.55
GSM2325264	0	22.22	62.7	M	WT	5-FU + RT	3	0	0	0	0	0	0	22.22
GSM2325265	0	17.98	51.3	M	G13D	5-FU + RT	3	1	0	0	0	0	0	17.98
GSM2325268	0	16.21	72.7	F	G12S	5-FU + RT	3	0	0	3	0	0	0	16.21
GSM2325269	0	6.38	38.8	M	G12C	5-FU + Oxaliplatin + RT	4	1	0	3	2	0	0	6.38
GSM2325270	0	13.02	75.5	M	WT	5-FU + RT	3	0	0	3	0	0	0	13.02
GSM2325271	0	2.96	80	F	WT	5-FU + Oxaliplatin + RT	3	1	0	0	0	0	0	2.96
GSM2325272	0	13.05	60.9	M	G12D	5-FU + RT	3	1	0	3	1	0	0	13.05
GSM2325273	0	1.74	76.3	M	WT	5-FU + RT	3	1	0	3	0	0	0	1.74
GSM2325274	0	12.59	49.5	F	WT	5-FU + Oxaliplatin + RT	3	0	0	1	0	0	0	12.59
GSM2325275	0	11.57	49.9	M	WT	5-FU + Oxaliplatin + RT	3	0	0	0	0	0	0	11.57
GSM2325276	0	9.83	57.6	M	WT	5-FU + RT	3	1	0	2	0	0	0	9.83
GSM2325277	0	8.28	77.3	M	WT	5-FU + Oxaliplatin + RT	3	1	0	2	1	0	0	8.28
GSM2325278	1	22.68	72.4	M	WT	5-FU + RT	3	1	0	3	1	0	0	22.68
GSM2325279	0	20.19	76.3	M	G13D	5-FU + RT	3	1	0	2	0	0	0	20.19
GSM2325287	1	29.03	74.1	M	WT	5-FU + RT	3	0	0	1	0	0	0	29.03
GSM2325288	0	1.78	48.2	M	WT	5-FU + Oxaliplatin + RT	4	1	0	3	2	0	0	1.78
GSM2325289	0	0.69	56.3	F	G12D	5-FU + RT	3	0	0	2	0	0	0	0.69
GSM2325290	0	151.17	61.9	M	WT	5-FU + RT	3	0	0	0	0	0	0	151.17
GSM2325291	0	91	65.4	M	WT	5-FU + RT	3	1	0	2	0	0	0	91
GSM2325292	0	144.3	49.2	M	G13D	5-FU + RT	3	0	0	1	0	0	0	144.3
GSM2325293	0	112.01	63.7	M	WT	5-FU + Oxaliplatin + RT	3	1	0	1	0	0	0	112.01
GSM2325294	0	111.25	58.6	F	G12D	5-FU + Oxaliplatin + RT	3	0	0	3	0	0	0	111.25
GSM2325295	0	100.04	66.4	M	Q61L	5-FU + RT	3	1	0	0	0	0	0	100.04
GSM2325296	0	3.16	62.1	M	WT	5-FU + Oxaliplatin + RT	3	1	0	4	2	0	0	3.16
GSM2325297	1	29.13	57.4	M	G13D	5-FU + Oxaliplatin + RT	3	0	0	2	0	0	1	70.72
GSM2325298	0	112.24	48.4	F	WT	5-FU + Oxaliplatin + RT	3	1	0	1	0	0	0	112.24
GSM2325299	0	79.53	71.2	M	G12D	5-FU + Oxaliplatin + RT	3	0	0	2	0	0	0	79.53
GSM2325300	0	109.84	71.2	F	WT	5-FU + Oxaliplatin + RT	3	0	0	2	0	0	0	109.84
GSM2325301	1	62.93	52.7	M	G12V	5-FU + Oxaliplatin + RT	3	1	0	2	0	0	1	110.17
GSM2325302	0	45.73	70.3	M	G12V	5-FU + RT	3	1	0	3	1	0	0	45.73
GSM2325303	0	114.35	54	F	G12D	5-FU + Oxaliplatin + RT	3	1	0	1	0	0	0	114.35
GSM2325304	1	58.92	53.7	M	WT	5-FU + RT	3	0	0	3	0	0	1	84.36
GSM2325305	0	86.79	60	M	WT	5-FU + RT	3	1	0	3	1	0	0	86.79
GSM2325306	0	93.96	68.2	M	G12V	5-FU + Oxaliplatin + RT	3	0	0	3	1	0	0	93.96
GSM2325307	1	25.38	65.7	M	WT	5-FU + Oxaliplatin + RT	3	1	0	3	1	0	1	51.52
GSM2325308	0	88.27	79.7	M	WT	5-FU + Oxaliplatin + RT	3	1	0	2	0	0	0	88.27
GSM2325309	0	82.98	81.4	F	G13D	5-FU + RT	3	1	0	2	0	0	0	82.98
GSM2325310	0	71.31	66.3	M	WT	5-FU + Oxaliplatin + RT	3	1	0	1	0	0	0	71.31
GSM2325311	0	61.25	59.3	M	G13D	5-FU + RT	3	1	0	2	0	0	0	61.25
GSM2325312	0	83.97	57.4	M	WT	5-FU + Oxaliplatin + RT	3	1	0	2	0	0	0	83.97
GSM2325313	0	39.25	81.5	M	WT	5-FU + RT	3	0	0	3	0	0	0	39.25
GSM2325314	0	34.39	62.3	M	G12D	5-FU + RT	3	0	0	2	0	0	0	34.39
GSM2325315	0	88.83	63.7	F	G12D	5-FU + RT	3	1	0	3	0	0	0	88.83
GSM2325316	0	79.63	66.8	F	WT	5-FU + RT	3	0	0	0	0	0	0	79.63
GSM2325317	1	73.48	71.5	F	WT	5-FU + RT	4	1	0	3	1	0	0	82.82
GSM2325318	0	77.85	76.8	M	WT	5-FU + RT	3	1	0	3	0	0	0	77.85
GSM2325319	0	75.48	76.5	F	WT	5-FU + RT	3	0	0	0	0	0	0	75.48
GSM2325320	0	96.03	58.3	F	WT	5-FU + RT	3	1	0	3	2	0	0	96.03
GSM2325321	0	98.7	76.7	M	G12A	5-FU + RT	3	0	0	3	1	0	0	98.7
GSM2325322	1	34.06	62.6	F	G12D	5-FU + RT	3	1	0	4	0	0	1	79.5
GSM2325323	0	76.87	51.2	M	WT	5-FU + RT	3	0	0	1	0	0	0	76.87
GSM2325324	0	29.82	67.8	F	WT	5-FU + RT	3	1	0	3	1	0	0	29.82
GSM2325325	0	90.02	63.4	M	G12A	5-FU + RT	3	1	0	2	0	0	0	90.02
GSM2325326	0	71.61	76.3	F	G12D	5-FU + Oxaliplatin + RT	3	0	0	1	0	0	0	71.61
GSM2325327	0	94.26	41.8	F	G12D	5-FU + Oxaliplatin + RT	3	1	0	2	1	0	0	94.26
GSM2325328	0	91.63	58.1	M	G12V	5-FU + Oxaliplatin + RT	3	0	0	3	0	0	0	91.63
GSM2325329	0	60.79	65.8	M	G13D	5-FU + Oxaliplatin + RT	3	1	0	2	0	0	0	60.79
GSM2325330	0	63.52	59.5	F	G12D	5-FU + Oxaliplatin + RT	3	1	0	0	0	0	0	63.52
GSM2325331	1	27.12	53.7	M	WT	5-FU + Oxaliplatin + RT	3	1	0	3	1	0	1	33.6
GSM2325332	0	87.35	56.9	M	A146T	5-FU + RT	3	1	0	0	0	0	0	87.35
GSM2325333	0	109.32	60.7	M	G13D	5-FU + RT	2	1	0	0	0	0	0	109.32
GSM2325334	1	46.62	64.1	F	WT	5-FU + RT	3	0	0	4	0	0	1	73.48
GSM2325336	1	12.62	50	M	WT	5-FU + RT	3	0	0	2	0	0	0	105.14
GSM2325337	1	68.65	35.7	M	WT	5-FU + RT	3	1	0	3	1	0	1	91.53
GSM2325338	0	91.13	77.8	M	WT	5-FU + RT	3	0	0	3	1	0	0	91.13
GSM2325339	0	79.79	65.1	M	WT	5-FU + RT	3	1	0	2	0	0	0	79.79
GSM2325340	1	18.64	74.6	F	G12D	5-FU + Oxaliplatin + RT	3	1	0	3	0	0	1	24.39
GSM2325341	0	100.7	63	M	WT	5-FU + Oxaliplatin + RT	3	1	0	2	0	0	0	100.7
GSM2325342	0	85.84	73.3	M	G13D	5-FU + Oxaliplatin + RT	3	1	0	3	0	0	0	85.84
GSM2325343	0	75.72	73.3	M	G12A	5-FU + RT	3	1	0	3	0	0	0	75.72
GSM2325344	1	33.11	54.8	M	WT	5-FU + RT	3	1	0	1	2	0	0	78.84
GSM2325345	0	2.4	61.5	M	A146T	5-FU + Oxaliplatin + RT	3	1	0	3	1	0	0	2.4
GSM2325346	1	14.99	63.2	F	G12V	5-FU + RT	3	1	0	3	0	0	1	29.46
GSM2325347	0	23.05	63.9	M	WT	5-FU + Oxaliplatin + RT	3	1	0	2	0	0	0	23.05
GSM2325348	1	12.82	75.5	M	WT	5-FU + Oxaliplatin + RT	3	0	0	1	0	0	1	20.32
GSM2325349	0	95.74	68.3	F	WT	5-FU + Oxaliplatin + RT	2	1	0	0	0	0	0	95.74
GSM2325350	1	18.18	51.1	F	Q61L	5-FU + Oxaliplatin + RT	3	1	0	4	0	0	0	36.33
GSM2325351	0	96.13	46.3	F	WT	5-FU + Oxaliplatin + RT	3	1	0	0	0	0	0	96.13
GSM2325352	0	73.38	59.4	F	WT	5-FU + Oxaliplatin + RT	3	1	0	3	1	0	0	73.38
GSM2325353	1	33.14	70.9	F	G12V	5-FU + RT	3	1	0	3	0	0	0	45.57
GSM2325354	0	64.87	59.8	M	G12V	5-FU + RT	3	1	0	3	0	0	0	64.87
GSM2325355	0	44.61	81.1	M	WT	5-FU + RT	3	1	0	3	2	0	0	44.61
GSM2325356	0	70.19	73	F	G13D	5-FU + RT	3	1	0	3	0	0	0	70.19
GSM2325357	0	71.74	70.9	M	WT	5-FU + Oxaliplatin + RT	3	0	0	3	0	0	0	71.74
GSM2325358	1	24.99	63.8	M	G12D	5-FU + Oxaliplatin + RT	4	1	0	4	1	0	1	49.91
GSM2325359	0	63.42	63.7	M	WT	5-FU + RT	3	0	0	3	0	0	0	63.42
GSM2325362	0	63.72	69.6	F	WT	5-FU + RT	3	1	0	0	0	0	0	63.72
GSM2325363	0	60.53	65.1	F	G12C	5-FU + Oxaliplatin + RT	3	1	0	4	0	0	0	60.53
GSM2325364	0	73.84	60.2	M	WT	5-FU + Oxaliplatin + Cetuximab + RT	3	1	0	0	0	0	0	73.84
GSM2325365	0	65.72	56.3	F	G12D	5-FU + RT	3	1	0	3	1	0	0	65.72
GSM2325366	0	60.46	66.2	M	NA	5-FU + Oxaliplatin + RT	3	1	0	3	0	0	0	60.46
GSM2325367	0	72.43	79.9	M	WT	5-FU + Oxaliplatin + RT	3	1	0	3	0	0	0	72.43
GSM2325368	0	68.48	67.5	M	WT	5-FU + Oxaliplatin + RT	3	1	0	3	0	0	0	68.48
GSM2325369	0	63.09	60.6	M	G12V	5-FU + Oxaliplatin + Cetuximab + RT	3	0	0	2	0	0	0	63.09
GSM2325370	0	71.24	51.8	F	WT	5-FU + Oxaliplatin + Cetuximab + RT	3	1	0	2	0	0	0	71.24
GSM2325372	0	72.43	54.8	M	G12D	5-FU + Oxaliplatin + RT	3	0	0	1	0	0	0	72.43
GSM2325373	1	24.13	73.7	F	G12D	5-FU + RT	3	1	0	3	0	0	0	61.41
GSM2325374	1	23.01	73.9	F	G13D	5-FU + RT	3	1	0	3	1	0	1	42.97
GSM2325375	0	42.54	50.5	F	A146T	5-FU + RT	3	1	0	3	0	0	0	42.54
GSM2325376	0	82.88	77	F	WT	5-FU + Oxaliplatin + RT	3	1	0	3	1	0	0	82.88
GSM2325377	0	71.8	41.8	F	G12D	5-FU + Oxaliplatin + RT	3	1	0	2	0	0	0	71.8
GSM2325378	0	63.48	73.1	M	WT	5-FU + RT	3	1	0	0	0	0	0	63.48
GSM2325379	0	78.71	67	M	WT	5-FU + RT	4	1	0	0	0	0	0	78.71
GSM2325380	0	73.38	61.9	M	WT	5-FU + Oxaliplatin + RT	3	1	0	0	0	0	0	73.38
GSM2325381	0	77.59	42	M	WT	5-FU + Oxaliplatin + RT	3	0	0	0	0	0	0	77.59
GSM2325382	0	40.67	68.7	M	WT	5-FU + Oxaliplatin + RT	3	1	0	2	0	0	0	40.67
GSM2325383	1	0	59.4	F	G12V	5-FU + Oxaliplatin + RT	3	1	1	3	2	1	1	35.8
GSM2325384	0	64.5	78.8	F	WT	5-FU + Oxaliplatin + RT	3	1	0	3	0	0	0	64.5
GSM2325385	0	72.56	57.3	M	WT	5-FU + Oxaliplatin + RT	3	1	0	0	0	0	0	72.56
GSM2325386	0	74.33	63.7	F	WT	5-FU + Oxaliplatin + RT	3	1	0	3	0	0	0	74.33
GSM2325387	1	27.32	60.7	M	WT	5-FU + Oxaliplatin + RT	3	1	0	3	0	0	1	40.83
GSM2325388	0	72.1	62.5	M	WT	5-FU + RT	3	1	0	2	0	0	0	72.1
GSM2325389	0	69.04	51.7	F	G12V	5-FU + Oxaliplatin + RT	3	1	0	3	1	0	0	69.04
GSM2325390	0	70.09	56.5	F	WT	5-FU + Oxaliplatin + RT	3	1	0	3	0	0	0	70.09
GSM2325391	0	2.2	74.9	M	WT	5-FU + RT	3	1	0	2	0	0	0	2.2
GSM2325392	0	71.54	61.5	M	WT	5-FU + RT	2	1	0	2	0	0	0	71.54
GSM2325393	0	67.76	69.9	M	WT	5-FU + Oxaliplatin + RT	3	0	0	1	1	0	0	67.76
GSM2325394	0	72.03	63.6	F	G13D	5-FU + Oxaliplatin + RT	3	1	0	3	0	0	0	72.03
GSM2325395	1	8.45	59	F	WT	5-FU + RT	3	1	0	3	0	0	1	27.12
GSM2325396	0	59.8	53.1	F	G12D	5-FU + Oxaliplatin + RT	3	0	0	0	0	0	0	59.8
GSM2325397	0	37.02	65.3	M	WT	5-FU + RT	4	0	0	3	2	0	0	37.02
GSM2325398	0	29.36	70.6	M	G12D	5-FU + Oxaliplatin + RT	3	0	0	3	0	0	0	29.36
GSM2325399	0	50.14	46.2	M	G12D	5-FU + Oxaliplatin + RT	3	0	0	2	0	0	0	50.14
GSM2325400	0	16.73	63.9	M	WT	5-FU + Oxaliplatin + RT	4	1	0	4	1	0	0	16.73
GSM2325401	0	7.1	47.5	M	WT	5-FU + Oxaliplatin + RT	3	1	0	3	1	0	0	7.1
GSM2325402	0	7.73	77.7	M	WT	5-FU + RT	3	0	0	0	0	0	0	7.73
GSM2325403	0	0	56.5	F	WT	5-FU + Oxaliplatin + RT	3	0	0	2	0	0	0	0
GSM2325404	0	11.9	52.4	M	G13D	5-FU + Oxaliplatin + RT	3	1	0	1	0	0	0	11.9
GSM2325405	0	0	59.1	M	NA	5-FU + RT	3	1	0	1	0	0	0	0
GSM2325406	0	5.85	69	M	G13D	5-FU + RT	3	1	0	3	0	0	0	5.85
GSM2325409	0	5.39	65.2	M	WT	5-FU + RT	3	0	0	0	0	0	0	5.39
GSM2325410	0	0	47.6	M	WT	5-FU + Oxaliplatin + RT	4	1	0	4	2	0	0	0
GSM2325411	0	110.96	60.3	M	G12C	5-FU + Oxaliplatin + RT	3	0	0	0	0	0	0	110.96
GSM2325412	0	152.48	70.9	F	G12V	5-FU + RT	3	1	0	1	0	0	0	152.48
GSM2325413	0	126.74	56.3	M	WT	5-FU + RT	3	1	0	2	0	0	0	126.74
GSM2325414	0	143.41	53.7	M	G12D	5-FU + RT	3	1	0	3	0	0	0	143.41
GSM2325415	0	96.66	55.8	M	WT	5-FU + RT	3	1	0	3	0	0	0	96.66
GSM2325416	1	33.47	61.6	F	WT	5-FU + RT	3	1	0	4	1	0	1	57.93
GSM2325417	1	5.52	59.3	M	G12W	5-FU + RT	3	0	0	3	0	0	1	21.44
GSM2325418	1	11.64	62.5	M	G12D	5-FU + RT	3	0	0	3	0	0	1	85.64
GSM2325419	0	103.1	68.5	M	WT	5-FU + RT	3	0	0	2	0	0	0	103.1
GSM2325420	1	12.33	62.6	M	G12C	5-FU + RT	3	1	0	3	0	0	0	143.54
GSM2325421	1	40.01	60.3	M	WT	5-FU + RT	3	0	0	1	1	0	1	73.94
GSM2325422	0	120.26	72	M	G12S	5-FU + RT	3	0	0	2	0	0	0	120.26
GSM2325423	0	89.92	70.9	M	WT	5-FU + Oxaliplatin + RT	4	1	0	3	2	0	0	89.92
GSM2325424	0	84.13	67.5	F	G13D	5-FU + Oxaliplatin + RT	3	0	0	3	1	0	0	84.13
GSM2325425	1	10.75	70.5	M	G12V	5-FU + Oxaliplatin + RT	3	1	0	3	1	0	1	40.24
GSM2325426	0	115.1	61.5	M	Q61R	5-FU + RT	3	0	0	1	0	0	0	115.1
GSM2325427	1	0	53.8	M	G12D	5-FU + RT	3	0	0	2	1	1	1	77.23
GSM2325428	1	8.32	36.2	F	G13D	5-FU + Oxaliplatin + RT	3	1	0	1	0	0	1	14.37
GSM2325429	0	86.5	58.6	M	G12D	5-FU + RT	4	1	0	4	2	0	0	86.5
GSM2325430	0	97.28	53.8	M	WT	5-FU + RT	3	0	0	0	0	0	0	97.28
GSM2325431	0	73.22	61.3	M	WT	5-FU + RT	3	1	0	3	1	0	0	73.22
GSM2325432	1	4.83	54.9	M	WT	5-FU + Oxaliplatin + RT	3	1	0	3	0	0	0	66.74
GSM2325433	0	69.34	63.6	M	WT	5-FU + Oxaliplatin + Cetuximab + RT	3	1	0	0	0	0	0	69.34
GSM2325434	0	86.1	61.9	M	G12V	5-FU + RT	2	1	0	1	1	0	0	86.1
GSM2325437	0	3.48	67.1	F	WT	5-FU + RT	3	1	0	3	2	0	0	3.48
GSM2325438	1	18.64	72	M	WT	5-FU + RT	3	1	0	3	1	0	0	72.23
GSM2325439	0	70.09	66.8	M	G13D	5-FU + RT	3	0	0	3	0	0	0	70.09
GSE190826																												GSM2325272	GSM2325273	GSM2325274	GSM2325275	GSM2325276	GSM2325277	GSM2325278	GSM2325279	GSM2325287	GSM2325288	GSM2325289	GSM2325290	GSM2325291	GSM2325292	GSM2325293	GSM2325294	GSM2325295	GSM2325296	GSM2325297	GSM2325298	GSM2325299	GSM2325300
ID	dfs.status	dfs.time	Sample_characteristics_ch1_pcr	Sample_characteristics_ch1_treatment
GSM5732548	0	33	Non-pCR	50,4 + 5-FU
GSM5732549	0	68	Non-pCR	50,4 + 5-FU
GSM5732555	0	67	Non-pCR	50,4 + 5-FU
GSM5732556	0	71	Non-pCR	50,4 + 5-FU
GSM5732559	0	54	Non-pCR	50,4 + 5-FU
GSM5732560	0	72	Non-pCR	50,4 + 5-FU
GSM5732562	1	70	Non-pCR	50,4 + 5-FU/Ox
GSM5732563	1	35	Non-pCR	50,4 + 5-FU
GSM5732564	1	86	Non-pCR	50,4 + 5-FU/Ox
GSM5732565	0	61	pCR	50,4 + 5-FU
GSM5732566	0	92	Non-pCR	50,4 + 5-FU
GSM5732567	0	83	Non-pCR	50,4 + 5-FU
GSM5732569	0	46	pCR	50,4 + 5-FU
GSM5732570	0	92	Non-pCR	50,4 + 5-FU
GSM5732571	1	10	Non-pCR	50,4 + 5-FU
GSM5732572	1	61	Non-pCR	50,4 + Capecetabine
GSM5732573	0	61	Non-pCR	50,4 + 5-FU/Ox
GSM5732574	1	14	Non-pCR	50,4 + 5-FU
GSM5732575	0	88	pCR	50,4 + 5-FU
GSM5732576	1	30	Non-pCR	50,4 + 5-FU
GSM5732577	0	59	Non-pCR	50,4 + 5-FU
GSM5732578	1	19	Non-pCR	50,4 + 5-FU
GSM5732579	0	67	Non-pCR	50,4 + 5-FU
GSM5732580	1	21	Non-pCR	50,4 + 5-FU
GSM5732581	1	83	Non-pCR	50,4 + 5-FU
GSM5732582	1	36	Non-pCR	50,4 + 5-FU/Ox
GSM5732583	0	63	Non-pCR	50,4 + 5-FU
GSM5732584	1	62	Non-pCR	50,4 + 5-FU
GSM5732585	0	85	Non-pCR	50,4 + 5-FU
GSM5732586	1	19	Non-pCR	50,4 + Capecetabine
GSM5732587	0	44	pCR	50,4 + 5-FU
GSM5732588	0	57	Non-pCR	50,4 + Capecetabine
GSM5732589	0	54	Non-pCR	50,4 + 5-FU/Ox
GSM5732590	1	24	Non-pCR	50,4 + 5-FU
GSM5732591	0	132	pCR	50,4 + 5-FU
GSM5732592	1	67	pCR	50,4 + 5-FU
GSM5732593	0	96	Non-pCR	50,4 + 5-FU
GSM5732594	0	70	Non-pCR	50,4 + 5-FU
GSM5732595	0	96	pCR	50,4 + 5-FU
GSM5732596	0	83	Non-pCR	50,4 + 5-FU
GSM5732597	0	55	Non-pCR	50,4 + 5-FU
GSM5732598	1	51	Non-pCR	50,4 + 5-FU
GSM5732599	1	24	Non-pCR	50,4 + 5-FU
GSM5732600	1	11	pCR	50,4 + 5-FU
GSM5732601	0	97	pCR	50,4 + 5-FU
GSM5732602	0	78	Non-pCR	50,4 + 5-FU
GSM5732603	1	6	Non-pCR	50,4 + 5-FU
GSM5732604	0	83	Non-pCR	50,4 + 5-FU
GSM5732605	1	4	Non-pCR	50,4 + 5-FU
GSM5732606	1	39	Non-pCR	50,4 + 5-FU
GSM5732607	0	71	pCR	50,4 + 5-FU
GSM5732608	0	84	Non-pCR	50,4 + 5-FU
GSM5732609	0	34	pCR	50,4 + 5-FU
GSM5732610	1	4	Non-pCR	50,4 + 5-FU/Ox
GSM5732611	0	21	Non-pCR	50,4 + 5-FU
GSM5732612	0	80	pCR	50,4 + 5-FU
GSM5732613	0	67	pCR	50,4 + 5-FU
GSM5732614	1	2	pCR	50,4 + 5-FU
GSM5732615	1	45	pCR	50,4 + 5-FU
GSM5732616	0	24	pCR	50,4 + 5-FU
GSM5732617	0	50	pCR	50,4 + 5-FU
GSM5732618	0	85	Non-pCR	50,4 + 5-FU
GSM5732619	0	20	Non-pCR	50,4 + 5-FU
GSM5732620	0	15	Non-pCR	50,4 + 5-FU
GSM5732621	1	12	Non-pCR	50,4 + 5-FU
GSM5732622	0	14	pCR	50,4 + 5-FU
GSM5732623	1	13	pCR	50,4 + 5-FU
GSM5732626	0	100	pCR	50,4 + 5-FU
GSM5732627	0	57	Non-pCR	50,4 + 5-FU/Ox
GSM5732629	0	12	Non-pCR	50,4 + 5-FU
GSM5732630	1	72	Non-pCR	50,4 + 5-FU/Ox
GSM5732632	0	10	Non-pCR	50,4 + 5-FU
GSM5732633	0	45	Non-pCR	50,4 + 5-FU
GSM5732634	0	9	Non-pCR	50,4 + 5-FU
GSM5732635	0	11	Non-pCR	50,4 + 5-FU
GSM5732636	0	10	Non-pCR	50,4 + 5-FU
GSM5732637	0	45	Non-pCR	50,4 + 5-FU
GSM5732638	0	57	Non-pCR	50,4 + 5-FU
GSM5732640	0	21	Non-pCR	50,4 + 5-FU
GSM5732641	0	32	Non-pCR	50,4 + 5-FU
GSM5732643	1	20	Non-pCR	50,4 + 5-FU
GSM5732644	0	7	pCR	50,4 + 5-FU
GSM5732645	0	30	Non-pCR	50,4 + 5-FU
GSM5732646	0	50	pCR	50,4 + 5-FU
GSM5732648	0	81	Non-pCR	50,4 + 5-FU
GSM5732649	1	4	Non-pCR	50,4 + 5-FU
GSE119409																												GSM2325272	GSM2325273	GSM2325274	GSM2325275	GSM2325276	GSM2325277	GSM2325278	GSM2325279	GSM2325287	GSM2325288	GSM2325289	GSM2325290	GSM2325291	GSM2325292	GSM2325293	GSM2325294	GSM2325295	GSM2325296	GSM2325297	GSM2325298	GSM2325299	GSM2325300
ID	Sample_characteristic_sensitivity	Sample_characteristics_ch1_age	Sample_characteristics_tumout_stage
GSM3374350	sensitive	52	T3N0M0
GSM3374351	unknown	57	T4N2M0
GSM3374352	sensitive	65	T4N2M0
GSM3374353	resistant	61	T3N2M0
GSM3374354	resistant	62	T3N0M0
GSM3374355	resistant	58	T3N2M0
GSM3374356	sensitive	63	T3N1M0
GSM3374357	resistant	70	T3N2MO
GSM3374358	resistant	61	T3N2MO
GSM3374359	resistant	74	T3N0MO
GSM3374360	resistant	72	T2N1MO
GSM3374361	resistant	51	T3N2M0
GSM3374362	sensitive	70	T2N1M0
GSM3374363	resistant	45	T3N2M0
GSM3374364	resistant	77	T3N1M0
GSM3374365	resistant	64	T2N1M0
GSM3374366	sensitive	66	T3N2M0
GSM3374367	resistant	43	T3N2M0
GSM3374368	sensitive	65	T2N0M0
GSM3374369	sensitive	51	T3N2M0
GSM3374370	sensitive	66	T3N1M0
GSM3374371	resistant	52	T3N1M0
GSM3374372	resistant	39	T3N0M0
GSM3374373	resistant	72	T3N2M0
GSM3374374	resistant	71	T3N1M0
GSM3374375	resistant	35	T3N2M0
GSM3374376	resistant	61	T3N1M0
GSM3374377	resistant	45	T3N1M0
GSM3374378	resistant	42	T3N0M0
GSM3374379	resistant	56	T3N2M0
GSM3374380	resistant	40	T3N1M0
GSM3374381	resistant	62	T3N1M0
GSM3374382	resistant	67	T3N2M0
GSM3374383	unknown	63	T3N1M0
GSM3374384	resistant	70	T3N2M0
GSM3374385	unknown	63	T3N2M0
GSM3374386	sensitive	42	T3N2M0
GSM3374387	resistant	57	T3N1M0
GSM3374388	resistant	40	T3N2M0
GSM3374389	unknown	47	T3N2M0
GSM3374390	unknown	69	T3N1M0
GSM3374391	unknown	69	T3N1M0
GSM3374392	resistant	50	T3N2M0
GSM3374393	unknown	52	T3N2M0
GSM3374394	resistant	49	T3N2M0
GSM3374395	unknown	65	T3N1M0
GSM3374396	sensitive	44	T3N1M0
GSM3374397	unknown	61	T3N2M0
GSM3374398	resistant	57	T3N2M0
GSM3374399	unknown	58	T3N0M0
GSM3374400	resistant	37	T3N2M0
GSM3374401	sensitive	unknown	unknown
GSM3374402	resistant	41	T3N2M0
GSM3374403	resistant	51	T3N2M0
GSM3374404	resistant	59	T3N2M0
GSM3374405	resistant	68	T4N2M0
GSM3374406	resistant	45	T3N2M0
GSM3374407	resistant	60	T3N2M0
GSM3374408	resistant	74	T4N2M0
GSM3374409	resistant	49	T3N2M0
GSM3374410	resistant	69	T4N2M0
GSM3374411	resistant	54	T3N1M0
GSM3374412	sensitive	51	unknown
GSM3374413	sensitive	54	T3N2M0
GSM3374414	sensitive	57	T2N1MO
GSM3374415	sensitive	66	T4N2M0
SUWCH																												GSM2325272	GSM2325273	GSM2325274	GSM2325275	GSM2325276	GSM2325277	GSM2325278	GSM2325279	GSM2325287	GSM2325288	GSM2325289	GSM2325290	GSM2325291	GSM2325292	GSM2325293	GSM2325294	GSM2325295	GSM2325296	GSM2325297	GSM2325298	GSM2325299	GSM2325300
ID	age	gender	TRG	clinical_staging	pathological_staging	DFS (m)	DFS status	followup_period
LN001	55	f	3	cT4N+M0	ypT2N1M0	32.1	0	43.5
LN002	62	m	3	cT4NxM0	ypT3N1bM0	61	0	65.4
LN003	58	m	3	cT4aN+M0	ypT3N1M0	6.3	1	13
LN004	49	f	3	cT4bN2M0	ypT3N0M0	32.1	0	41
LN005	56	m	3	cT3NxM0	ypT4N1M0	7	1	45.3
LN006	58	m	3	cT4bNxM0	ypT4bN0M0	64	1	68.5
LN007	37	f	3	cT4NxM0	ypT3N1cM0	82.5	0	85.7
LN008	60	m	3	cT3N+M0	ypT2N0M0	32.4	1	51.2
LN010	65	m	3	cT3NxM0	ypT3N1M0	21.4	0	30
LN012	51	m	3	cT4aNxM0	ypT3N0M0	56.6	0	59.7
LN013	60	m	3	cT3N+M0	ypT3N1M0	22	1	28.7
LN014	45	m	3	cT3N2M0	ypT3N1M0	15	1	28.5
LN015	70	m	3	cT4N2M1	ypT3N0M0	30.4	0	38.7
LN016	72	f	3	cT4aN1M0	ypT3N2aM0	10.5	0	21.3
LR001	76	m	1	cT4bNxM0	ypT3N0M0	78.3	0	82.1
LR002	51	m	1	cT4NxM0	ypT3N0M0	75.9	0	79
LR005	66	f	1	cT3N+M0	ypT3N0M0	82.3	0	86.7
LR006	45	f	1	cT3N0M0	ypT2N0M0	77.3	0	80.5
LR012	58	f	0	cT4NxM0	ypTxN0M0	80.9	0	83.7
LR013	69	m	0	cT3N+M0	ypTxN0M0	60	0	63.9
LR014	68	f	0	cT3NxM0	ypTxN1M0	50.4	0	53.8
LR016	44	f	0	cT3bN2M0	ypTxN0M0	7.6	1	0
LR017	38	f	1	cT3N0M0	ypT2N0M0	35.4	0	36
LR018	40	m	1	cT4bN2M0	ypT3N0M0	5.2	1	22.4
LR019	76	f	1	cT4bN+M0	ypTxN0M0	6.4	0	12.1
LR020	79	m	0	cT3NxM0	ypTxN0M0	50.5	0	56.5
LR021	67	f	0	cT4NxM0	ypTxN0M0	21.5	0	28.5
LR023	66	f	1	cT4N2M0	ypT2N0M0	6.7	1	12.3
LR024	56	f	1	cT3N0M0	ypT1N0M0	23.5	0	28.1
LR025	68	m	0	cT3N1M0	ypTxN0M0	46.6	0	51.9
SP001	39	m		cT3NxM0	ypT3N2M0	20.1	1	32.1
SP003	57	f		cT3N+M0	ypT3N2M0	30.5	1	35.2
SP004	26	f		cT4aN+M0	ypT3N2M0	33.6	1	57.4
SP005	76	m		cT3N+M0	ypT3N1M0	11.5	1	24.7
SP006	63	m		cT3NxM0	ypT3N2M0	5.6	1	10.3
SP007	49	m		cT3NxM0	ypT3N1M0	20.3	1	23.8
SP008	70	f		cT3NxM0	ypT3N1M0	18.2	1	19
SP009	63	m		cT4NxM0	ypT3N2M0	1.1	1	16.1
SP010	62	f		cT4NxM0	ypT4N2M0	5.4	1	10.5
SP011	64	m		cT3NxM0	ypT2N1M0	17.3	1	66.5
SW001	61	m		cT3N0M0	ypT3N0M0	61.9	0	62.6
SW002	71	f		cT3NxM0	ypT2N0M0	88.5	0	89.5
SW003	53	m		cT3NxM0	ypT3N0M0	66.5	0	66.5
SW004	66	m		cT3N0M0	ypT3N0M0	59.1	0	60.2
SW005	59	m		cT3NxM0	ypT2N0M0	61.9	0	63.1
SW006	78	f		cT3N0M0	ypT3N0M0	73.3	0	74.7
SW007	78	m		cT3NxM0	ypT2N0M0	63	0	64.7
SW008	59	f		cT4N+M0	ypT3N2M0	56.6	0	57.5
SW009	42	m		cT3NxM0	ypT2N0M0	68.4	0	69.1
SW010	56	f		cT3NxM0	ypT3N1M0	66	0	67
SW011	57	m		cT3NxM0	ypT3N0M0	65.2	0	66.7
SW012	47	m		cT3NxM0	ypT2N0M0	60.9	0	62.1
SW013	58	f		cT4NxM0	ypT3N0M0	65.2	0	66.3
SW014	62	m		cT3NxM0	ypT3N0M0	89.4	0	90.1
SW015	53	f		cT3N+M0	ypT3N2M0	63.3	0	64.3
SW017	69	f		cT3N+M0	ypT3N0M0	66.6	0	66.9
SW018	41	f		cT3N+M0	ypT2N1M0	69.1	0	69.8
SW019	64	f		cT3NxM0	ypT3N1M0	47	0	48
SW020	60	f		cT2NxM0	ypT3N0M0	79.7	0	80.6
SW021	60	m		cT3NxM0	ypT3N0M0	77.7	0	78.5
SW022	65	m		cT3N0M0	ypT3N0M0	85.1	0	85.6
SW023	63	f		cT3NxM0	ypT3N0M0	58	0	58.8
SW024	60	m		cT3N0M0	ypT3N0M0	39.9	1	45.7
SW025	73	m		cT4NxM0	ypT3N0M0	86.4	0	87.7
SW026	43	f		cT3N0M0	ypT2N0M0	85.9	0	86.6
SW027	61	f		cT3NxM0	ypT3N1M0	74.7	1	79.5
SW028	44	m		cT3NxM0	ypT2N1M0	88.2	0	88.8
SW029	60	f		cT3NxM0	ypT3N0M0	89.5	0	90.1
SW030	73	m		cT3N1M0	ypT2N1M0	40	0	40
SW031	47	m		cT4NxM0	ypT3N1M0	39	0	39
SW032	75	m		cT3NxM0	ypT3N1M0	55.8	0	56.8
SW033	48	m		cT4NxM0	ypT3N1M0	52.6	1	53.1
SW034	63	m		cT3NxM0	ypT2N0M0	77.1	1	88.8
SW035	64	m		cT3NxM0	ypT3N1M0	45.8	1	63.2
SW036	67	m		cT4N+M0	ypT3N2M0	49.5	1	59.3
[truncated: 131 more columns]

## Sheet: S3
Table-S3: 23 Selected candidate genes by univariate cox analysis for DFS in training cohort.
GENE	p.wald_value	p.logrank_value	p.Likelihood_value	HR (95% CI for HR)
TYROBP	0.0162	0.01291	0.01324	0.4271 (0.21-0.85)
TNFSF9	0.02598	0.01804	0.02173	0.4242 (0.2-0.9)
SLAMF7	0.04879	0.04239	0.04438	0.4982 (0.25-1)
SAMHD1	0.03084	0.02339	0.02659	0.4474 (0.22-0.93)
PTPN7	0.01861	0.02386	0.01565	2.238 (1.1-4.4)
POLR2A	0.04682	0.03905	0.04227	2.055 (1-4.2)
PECAM1	0.006779	0.004584	0.004851	2.665 (1.3-5.4)
MS4A1	0.01026	0.008456	0.008007	0.4093 (0.21-0.81)
MAGEA12	0.01351	0.01889	0.0109	2.362 (1.2-4.7)
MAGEA1	0.02732	0.03761	0.02346	2.226 (1.1-4.5)
ITGB1	0.03474	0.02676	0.03031	2.195 (1.1-4.6)
IRS1	0.006812	0.003251	0.004505	0.3379 (0.15-0.74)
IRF4	0.03126	0.02971	0.02771	2.073 (1.1-4)
IL2RA	0.04958	0.04342	0.04693	0.494 (0.24-1)
IL12A	0.01212	0.01009	0.009645	2.39 (1.2-4.7)
ICOS	0.03782	0.03087	0.03351	0.4716 (0.23-0.96)
GZMB	0.049232	0.0457	0.04785	0.5033 (0.25-1)
CXCL10	0.01232	0.007518	0.009317	2.624 (1.2-5.6)
CD80	0.0127	0.009227	0.009959	2.465 (1.2-5)
CD40LG	0.01332	0.01183	0.01079	2.333 (1.2-4.6)
CD247	0.003847	0.002432	0.002497	2.847 (1.4-5.8)
CD209	0.03329	0.02934	0.02949	0.477 (0.24-0.94)
CD1C	0.03469	0.0318	0.03098	0.4837 (0.25-0.95)

## Sheet: S4
Table-S4: The risk score of patient in each dataset
We adjusted the forest's tree count from 2 to 6, increasing by 1 with each iteration. Similarly, we set the maximum tree depth between 2 and 16, also increasing by 1, and the minimum branch nodes from 1 to 5, but increasing by 2. This methodical grid search helps us thoroughly test and assess various parameter combinations. It aids in building and refining our model for the best performance.
GSE87211
	IO.Score	IO.grouping
GSM2325239	0	low
GSM2325240	1.33333	low
GSM2325241	4.5	low
GSM2325242	4.5	low
GSM2325243	1.75	low
GSM2325244	3.83333	low
GSM2325245	0	low
GSM2325246	0	low
GSM2325247	1.75	low
GSM2325249	4.08333	low
GSM2325250	0	low
GSM2325251	11.625	low
GSM2325252	2.33333	low
GSM2325253	1.75	low
GSM2325256	0	low
GSM2325257	0	low
GSM2325259	0	low
GSM2325260	1.5	low
GSM2325261	1	low
GSM2325262	1.33333	low
GSM2325263	5	low
GSM2325264	0	low
GSM2325265	6.83333	low
GSM2325268	6.5	low
GSM2325269	7.5	low
GSM2325270	7.04167	low
GSM2325271	0	low
GSM2325272	6	low
GSM2325273	5	low
GSM2325274	11.625	low
GSM2325275	5	low
GSM2325276	0	low
GSM2325277	12	low
GSM2325278	18.2917	high
GSM2325279	0	low
GSM2325287	18.875	high
GSM2325288	21.75	high
GSM2325289	5.5	low
GSM2325290	0	low
GSM2325291	19.5	high
GSM2325292	0	low
GSM2325293	0	low
GSM2325294	0	low
GSM2325295	16.25	low
GSM2325296	6.5	low
GSM2325297	20.25	high
GSM2325298	1	low
GSM2325299	0	low
GSM2325300	0	low
GSM2325301	6.08333	low
GSM2325302	7.04167	low
GSM2325303	0	low
GSM2325304	12.625	low
GSM2325305	0	low
GSM2325306	0	low
GSM2325307	31.125	high
GSM2325308	0	low
GSM2325309	0	low
GSM2325310	0	low
GSM2325311	6.5	low
GSM2325312	5.58333	low
GSM2325313	0	low
GSM2325314	2	low
GSM2325315	0	low
GSM2325316	0	low
GSM2325317	4.75	low
GSM2325318	0	low
GSM2325319	1.75	low
GSM2325320	2	low
GSM2325321	12	low
GSM2325322	8.25	low
GSM2325323	0	low
GSM2325324	4.58333	low
GSM2325325	9.75	low
GSM2325326	4.5	low
GSM2325327	0.25	low
GSM2325328	1.75	low
GSM2325329	0	low
GSM2325330	7.66667	low
GSM2325331	4.08333	low
GSM2325332	0	low
GSM2325333	0	low
GSM2325334	10.0833	low
GSM2325336	40.4167	high
GSM2325337	5.58333	low
GSM2325338	0	low
GSM2325339	0	low
GSM2325340	24.5	high
GSM2325341	0	low
GSM2325342	0	low
GSM2325343	0	low
GSM2325344	32.375	high
GSM2325345	2	low
GSM2325346	20.75	high
GSM2325347	1	low
GSM2325348	23.625	high
GSM2325349	1.5	low
GSM2325350	26.875	high
GSM2325351	6.5	low
GSM2325352	6.25	low
GSM2325353	11.5417	low
GSM2325354	0	low
GSM2325355	0	low
GSM2325356	0	low
GSM2325357	10.625	low
GSM2325358	26.5417	high
GSM2325359	0	low
GSM2325362	0	low
GSM2325363	4.5	low
GSM2325364	0	low
GSM2325365	13	low
GSM2325366	0	low
GSM2325367	0	low
GSM2325368	0	low
GSM2325369	0	low
GSM2325370	7.16667	low
GSM2325372	0	low
GSM2325373	11.625	low
GSM2325374	27.1667	high
GSM2325375	0	low
GSM2325376	0	low
GSM2325377	0	low
GSM2325378	0	low
GSM2325379	1.33333	low
GSM2325380	0	low
GSM2325381	0	low
GSM2325382	10.625	low
GSM2325383	9	low
GSM2325384	0	low
GSM2325385	0	low
GSM2325386	0	low
GSM2325387	8.66667	low
GSM2325388	7.66667	low
GSM2325389	1.33333	low
GSM2325390	11.625	low
GSM2325391	1.5	low
GSM2325392	0	low
GSM2325393	0	low
GSM2325394	0	low
GSM2325395	8.54167	low
GSM2325396	1.5	low
GSM2325397	11.625	low
GSM2325398	13.0833	low
GSM2325399	0	low
GSM2325400	0	low
GSM2325401	11.625	low
GSM2325402	12	low
GSM2325403	20.9167	high
GSM2325404	4.5	low
GSM2325405	5	low
GSM2325406	0	low
GSM2325409	0	low
GSM2325410	2	low
GSM2325411	0	low
GSM2325412	0	low
GSM2325413	4.08333	low
GSM2325414	2.16667	low
GSM2325415	0	low
GSM2325416	5.83333	low
GSM2325417	21.75	high
GSM2325418	21.75	high
GSM2325419	0	low
GSM2325420	12.0833	low
GSM2325421	6.5	low
GSM2325422	6.5	low
GSM2325423	0	low
GSM2325424	0	low
GSM2325425	20.9167	high
GSM2325426	0	low
GSM2325427	8.25	low
GSM2325428	7.5	low
GSM2325429	0	low
GSM2325430	0	low
GSM2325431	0	low
GSM2325432	32.375	high
GSM2325433	0	low
GSM2325434	7.5	low
GSM2325437	21.8333	high
GSM2325438	20.9167	high
GSM2325439	0	low
GSE190826
ID	IO Score	IO grouping
GSM5732548	0	low
GSM5732549	6.5	low
GSM5732555	12	low
GSM5732556	5.58333	low
GSM5732559	7.5	low
GSM5732560	18.125	high
GSM5732562	0	low
GSM5732563	6.5	low
GSM5732564	0	low
GSM5732565	8	low
GSM5732566	6.5	low
GSM5732567	1.75	low
GSM5732569	0	low
GSM5732570	1.75	low
GSM5732571	18.5	high
GSM5732572	9	low
GSM5732573	1.75	low
GSM5732574	7.66667	low
GSM5732575	1.5	low
GSM5732576	6	low
GSM5732577	0	low
GSM5732578	12	low
GSM5732579	7.83333	low
GSM5732580	6.5	low
GSM5732581	17.75	low
GSM5732582	12	low
GSM5732583	10.625	low
GSM5732584	7.5	low
GSM5732585	6.5	low
GSM5732586	18.5	high
GSM5732587	4.5	low
GSM5732588	7.5	low
GSM5732589	7.66667	low
GSM5732590	0	low
GSM5732591	1.5	low
GSM5732592	13.75	low
GSM5732593	6.5	low
GSM5732594	18.125	high
GSM5732595	0	low
GSM5732596	4.33333	low
GSM5732597	7.33333	low
GSM5732598	4.5	low
GSM5732599	6.5	low
GSM5732600	23.25	high
GSM5732601	12.0833	low
GSM5732602	0	low
GSM5732603	18.5	high
GSM5732604	4.08333	low
GSM5732605	0	low
GSM5732606	10.625	low
GSM5732607	1.75	low
GSM5732608	13.9583	low
GSM5732609	12.625	low
GSM5732610	6.5	low
GSM5732611	5	low
GSM5732612	0	low
GSM5732613	3.33333	low
GSM5732614	18.2917	high
GSM5732615	4.33333	low
GSM5732616	0	low
GSM5732617	13.9583	low
GSM5732618	1.5	low
GSM5732619	7.75	low
GSM5732620	1.33333	low
GSM5732621	0	low
GSM5732622	2.33333	low
GSM5732623	0	low
GSM5732626	13.9583	low
GSM5732627	17.75	low
GSM5732629	0	low
GSM5732630	0	low
GSM5732632	2.16667	low
GSM5732633	2.16667	low
GSM5732634	7.5	low
GSM5732635	0	low
GSM5732636	0	low
GSM5732637	13.9583	low
GSM5732638	0	low
GSM5732640	12	low
GSM5732641	41.25	high
GSM5732643	19.5	high
GSM5732644	8.83333	low
GSM5732645	6.5	low
GSM5732646	0	low
GSM5732648	4.5	low
GSM5732649	21.75	high
GSE119409
ID	IO Score	IO grouping
GSM3374350	19.5	high
GSM3374351	0	low
GSM3374352	9.66667	low
GSM3374353	5	low
GSM3374354	0	low
GSM3374355	5.25	low
GSM3374356	0	low
GSM3374357	0	low
GSM3374358	22.25	high
GSM3374359	7.5	low
GSM3374360	18.125	high
GSM3374361	12.9583	low
GSM3374362	6.5	low
GSM3374363	2	low
GSM3374364	10.625	low
GSM3374365	7.5	low
GSM3374366	0	low
GSM3374367	19.5	high
GSM3374368	0	low
GSM3374369	0	low
GSM3374370	22.25	high
GSM3374371	11.625	low
GSM3374372	11.625	low
GSM3374373	11.625	low
GSM3374374	11.625	low
GSM3374375	6.83333	low
GSM3374376	10.625	low
GSM3374377	0	low
GSM3374378	1.75	low
GSM3374379	0	low
GSM3374380	10.625	low
GSM3374381	8.83333	low
GSM3374382	6.5	low
GSM3374383	6.5	low
GSM3374384	2.16667	low
GSM3374385	6.5	low
GSM3374386	5	low
GSM3374387	8.66667	low
GSM3374388	7.5	low
GSM3374389	0	low
GSM3374390	8.66667	low
GSM3374391	0	low
GSM3374392	18.2917	high
GSM3374393	0	low
GSM3374394	0	low
GSM3374395	0	low
GSM3374396	9.83333	low
GSM3374397	5	low
GSM3374398	0	low
GSM3374399	5	low
GSM3374400	8.25	low
GSM3374401	0	low
GSM3374402	2.16667	low
GSM3374403	0	low
GSM3374404	1.5	low
GSM3374405	0	low
GSM3374406	1.5	low
GSM3374407	1.5	low
GSM3374408	7.5	low
GSM3374409	22.25	high
GSM3374410	10.625	low
GSM3374411	1.5	low
GSM3374412	1.5	low
GSM3374413	0	low
GSM3374414	10.4167	low
GSM3374415	0	low
SUWCH
Unnamed: 0	IO Score	IO grouping
LN001	2.33333	low
LN002	6	low
LN003	0	low
LN004	11	low
LN005	12.0833	low
LN006	6.5	low
LN007	7.66667	low
LN008	13.7917	low
LN010	7.66667	low
LN012	0	low
LN013	18.5833	high
LN014	20.75	high
LN015	13.0833	low
LN016	4.5	low
LR001	11.625	low
LR002	7.5	low
LR005	0	low
LR006	10.625	low
LR012	1.5	low
LR013	0	low
LR014	11.625	low
LR016	10.625	low
LR017	1.33333	low
LR018	6.5	low
LR019	6.5	low
LR020	6.5	low
LR021	0	low
LR023	0	low
LR024	4.5	low
LR025	1.75	low
SP001	11.625	low
SP003	4.08333	low
SP004	2.33333	low
SP005	27.1667	high
SP006	24.0833	high
SP007	2.33333	low
SP008	2	low
SP009	5	low
SP010	19.5	high
SP011	6.5	low
SW001	0	low
SW002	0	low
SW003	0	low
SW004	0	low
SW005	2	low
SW006	7.66667	low
SW007	9	low
SW008	1.5	low
SW009	7.5	low
SW010	2.33333	low
SW011	0	low
SW012	0	low
SW013	8	low
SW014	18.5	high
SW015	0	low
SW017	2.33333	low
SW018	13.7917	low
SW019	0	low
SW020	7.5	low
SW021	19.5	high
SW022	1.5	low
SW023	1.5	low
SW024	0	low
SW025	5.58333	low
SW026	0	low
SW027	5.58333	low
SW028	9	low
SW029	9	low
SW030	8.83333	low
SW031	0	low
SW032	13.9583	low
SW033	12.0833	low
SW034	22.25	high
SW035	27.3333	high
SW036	6.5	low

## Sheet: S5
Table-S5: Differentially expressed genes
GSE87211								GSE190826								GSE119409
Symbol	logFC	AveExpr	t	P.Value	adj.P.Val	Change		Symbol	logFC	AveExpr	t	P.Value	adj.P.Val	Change		Symbol	logFC	AveExpr	t	P.Value	adj.P.Val	Change
LOC100499183	-0.733391	3.49693	-3.69519	0.000290894	0.454846	-0.849887		EFHC1	-0.627797	5.76444	-4.66694	1.07e-05	0.0645331	3.21498		HCP5	1.328	7.751	5.92533	1.19e-07	0.00280877	5.75621
GRAMD1B	0.947356	5.36962	3.68348	0.00030361	0.454846	-0.875661		SYCP2L	-1.71334	0.0726737	-4.57154	1.55e-05	0.0645331	2.18609		AKR1C3	1.78366	10.1462	5.61809	4.04e-07	0.00474345	4.85749
LOC115110	0.667741	9.33859	3.41282	0.000793158	0.596958	-1.45261		PRNCR1	-1.35998	4.06315	-4.48052	2.2e-05	0.0754949	2.54903		AKR1C2 /// LOC101930400	1.34906	8.1389	4.76367	1.06e-05	0.0582941	2.42143
ANKRD22	-0.852296	9.0957	-3.38301	0.000878647	0.596958	-1.51391		F5	-1.34934	2.82619	-4.44287	2.54e-05	0.0754949	2.34456		AKR1C1	1.29819	8.45271	4.75494	1.09e-05	0.0582941	2.39721
ACN9	-0.585141	11.0382	-3.28851	0.00121006	0.711026	-1.70528		IGF2BP3	-2.09471	3.12835	-4.32839	3.91e-05	0.0822892	2.01315		HSPA4L	-1.54377	4.41764	-4.7209	1.24e-05	0.0582941	2.30296
CCL22	-1.19789	2.9751	-3.21904	0.00152435	0.715817	-1.84303		RPGRIP1L	-0.592806	4.60397	-4.26079	5.04e-05	0.0822892	1.80618		SNHG16 /// SNORD1A /// SNORD1C	-0.769095	9.95318	-4.36532	4.5e-05	0.176219	1.33515
KHDRBS3	-0.63289	9.80262	-3.19405	0.00165485	0.715817	-1.89197		DZANK1	-0.739142	3.33272	-4.25919	5.07e-05	0.0822892	1.74856		PCCA	-1.85935	8.4014	-4.1284	0.000103333	0.323721	0.709591
ATHL1	0.717247	7.74077	3.06876	0.00247985	0.736016	-2.13237		CCDC148	-1.33482	0.582558	-4.25525	5.14e-05	0.0822892	1.34548		PVRL3	1.16674	6.91792	4.01737	0.000151373	0.323721	0.422452
SULT1C2	0.925471	7.45439	3.06656	0.00249726	0.736016	-2.13653		PLCB1	-0.969664	5.4124	-4.16053	7.29e-05	0.108364	1.46542		HLA-DQA1 /// HLA-DQA2 /// LOC100509457	1.25927	9.67278	4.01619	0.000151985	0.323721	0.41942
HIPK4	-0.747616	3.03116	-3.03556	0.00275472	0.736016	-2.19468		DPY19L2P1	-1.26408	0.694415	-4.13146	8.11e-05	0.112483	0.99747		LMBR1	-0.88388	6.60095	-3.98618	0.000168348	0.323721	0.342528
PNCK	1.2634	1.79797	3.02073	0.0028864	0.736016	-2.22233		SPATA17	-1.25431	1.00832	-4.04739	0.00011	0.119229	0.82933		LINC01138	0.6014	6.0464	3.94242	0.000195281	0.323721	0.23094
CELA3B	-0.616999	2.84378	-3.01183	0.00296812	0.736016	-2.23886		GPR158	-1.60953	0.696369	-4.01778	0.000122364	0.119229	0.712055		ANKEF1	-0.745754	5.30073	-3.92238	0.000208953	0.323721	0.180068
CLDN17	-1.04019	1.93648	-2.99577	0.00312109	0.736016	-2.26859		USH2A	-1.06993	2.49806	-3.93445	0.000164718	0.119229	0.693475		MIR29B2 /// MIR29C	1.02114	6.84091	3.90673	0.000220265	0.323721	0.140437
SEMA5B	0.65626	5.18861	2.99134	0.00316455	0.736016	-2.27677		ZNF829	-0.735775	2.76448	-3.91641	0.000175576	0.119229	0.632876		HCG26	0.628127	6.22557	3.90664	0.000220331	0.323721	0.14021
SPATA17	-0.728809	5.18045	-2.98174	0.00326056	0.736016	-2.29444		PATE4	-1.7015	-0.089756	-4.00977	0.000125931	0.119229	0.54072		BTN3A1	0.598915	8.49012	3.87614	0.000244092	0.337536	0.0632309
OR1L8	-0.738239	2.63291	-2.96931	0.00338891	0.736016	-2.31726		MGAT2	1.16507	2.61592	3.94596	0.000158128	0.119229	0.46027		ST3GAL5	0.666628	6.1153	3.83116	0.000283667	0.358159	-0.0496855
LOC654433	1.42192	8.76739	2.93404	0.00377879	0.736016	-2.38155		TMC6	0.658819	6.96093	3.84189	0.000228138	0.119229	0.425795		CD52	1.14046	8.14653	3.82507	0.000289476	0.358159	-0.0649169
SLC1A6	-0.85888	1.31344	-2.93265	0.003795	0.736016	-2.38407		FBXL14	0.77092	4.74607	3.82656	0.000240671	0.119229	0.405448		LOC283352	-0.775117	3.65823	-3.76516	0.000353033	0.371388	-0.214018
TNFRSF6B	-1.11888	9.8697	-2.90553	0.00412356	0.736016	-2.43303		ZDHHC11	-1.1791	3.05583	-3.82711	0.000240209	0.119229	0.403731		N4BP2L1	1.27156	6.7197	3.73126	0.000394704	0.371388	-0.297801
CXCL3	-0.776973	11.2674	-2.87756	0.0044895	0.736016	-2.4831		HSPD1P6	-1.27297	-0.0235949	-3.96342	0.000148612	0.119229	0.370909		CPQ	0.991448	6.96775	3.70283	0.000433227	0.371388	-0.367711
ATF7	0.840243	2.49159	2.8703	0.00458928	0.736016	-2.49604		CHMP4BP1	1.37597	2.23467	3.86406	0.000211105	0.119229	0.147293		LINC01021	-0.597542	2.25084	-3.69305	0.000447281	0.371388	-0.391673
SEZ6L2	0.657394	11.9078	2.8685	0.00461426	0.736016	-2.49923		VASH2	-0.776532	3.57197	-3.78583	0.000277236	0.119365	0.287618		CPED1	0.895588	7.16559	3.6636	0.000492315	0.371388	-0.463661
CD1B	-0.759853	5.19859	-2.86599	0.00464937	0.736016	-2.50369		ARHGAP45	0.716479	6.09965	3.7857	0.000277363	0.119365	0.276844		OXGR1	-1.33044	4.21654	-3.60708	0.000591101	0.371388	-0.600824
CSPG5	-0.725525	3.21481	-2.85937	0.00474313	0.736016	-2.51543		SREBF1	0.699081	6.91932	3.78183	0.000281102	0.119365	0.23868		CD1C	0.749556	5.78062	3.60691	0.000591423	0.371388	-0.601233
LRRK2	-0.739635	4.56242	-2.85781	0.00476545	0.736016	-2.51819		CFAP91	-1.40263	1.74201	-3.79674	0.000266959	0.119365	0.231142		LOC100996740	0.755821	8.89505	3.59874	0.000607198	0.371388	-0.620969
USP44	-0.894808	2.79494	-2.84314	0.00498049	0.736016	-2.54414		ANO1	-1.0019	5.01198	-3.74626	0.000317805	0.120822	0.144001		HLA-DRA	0.802242	11.3555	3.58393	0.000636782	0.371388	-0.656634
RNF157	-0.606738	5.86553	-2.82632	0.00523783	0.736016	-2.57373		SCUBE2	-0.942471	2.20153	-3.72541	0.000341379	0.120822	0.0438386		LIPG	-0.876517	6.97368	-3.5413	0.000729821	0.371388	-0.758829
FLJ22447	-0.773165	4.21522	-2.81693	0.00538658	0.736016	-2.59017		OVOL1	0.805481	4.58434	3.7052	0.000365829	0.120822	0.0408367		THRB-IT1 /// THRB-IT1	1.03087	4.93561	3.53967	0.00073364	0.371388	-0.762739
C8orf45	-1.02924	4.784	-2.80695	0.00554902	0.736016	-2.60761		PNMA2	-1.12418	1.6961	-3.74292	0.000321467	0.120822	0.0366726		THRB	1.76975	5.67295	3.53006	0.000756437	0.371388	-0.785663
OR4F4	-0.985688	2.6338	-2.80587	0.00556682	0.736016	-2.60948		CCDC22	0.826814	3.9986	3.71017	0.000359664	0.120822	0.0189763		APC	0.970367	6.43584	3.52862	0.000759916	0.371388	-0.7891
DGCR5	-0.797771	2.60871	-2.79815	0.00569598	0.736016	-2.62294		CRISPLD1	-1.34934	1.1866	-3.70712	0.000363434	0.120822	-0.0999189		C4A /// C4B /// C4B_2	0.954399	7.94589	3.52035	0.000780165	0.371388	-0.808797
KIAA1984	0.66575	6.04706	2.79461	0.00575598	0.736016	-2.62908		NBPF25P	-0.793205	1.27205	-3.71368	0.000355375	0.120822	-0.116694		GRAMD1C	1.01809	5.55597	3.51917	0.000783083	0.371388	-0.811592
LILRP2	-0.772607	3.06434	-2.77428	0.00611234	0.744588	-2.66428		NPHP1	-0.732723	2.82757	-3.69573	0.000377844	0.121122	-0.00513595		C1orf21	0.90003	8.75056	3.50098	0.000829591	0.371388	-0.854796
MYH15	-0.976159	2.4876	-2.7667	0.00625032	0.744588	-2.67735		LINC01006	-0.738092	4.03623	-3.63081	0.000470908	0.121122	-0.172418		LOC101929597 /// TBCD	-0.673451	6.28912	-3.4853	0.000871799	0.371388	-0.891948
RCOR2	0.623072	9.12633	2.73877	0.00678318	0.752414	-2.72522		LSAMP	-0.783275	4.52	-3.60397	0.000515406	0.121122	-0.265341		ANKRD20A12P /// LOC101059949 /// LOC101060632 /// LOC101927345	-0.901309	3.5061	-3.4802	0.000885928	0.371388	-0.903983
LOC339260	-1.11988	1.09585	-2.71083	0.00735707	0.768911	-2.77266		CDK15	-1.40307	0.750586	-3.6553	0.000433495	0.121122	-0.273068		NCKAP1L	0.665535	6.79726	3.47915	0.00088888	0.371388	-0.906472
RNF175	-0.70229	3.7629	-2.70058	0.00757852	0.768911	-2.78997		NEK5	-0.769921	3.49341	-3.59142	0.000537563	0.121122	-0.285441		KLRD1	0.704551	5.17438	3.47725	0.000894216	0.371388	-0.910952
DNAJC15	-0.606519	11.0346	-2.69804	0.00763436	0.768911	-2.79426		PPIAP41	0.707378	2.23747	3.6597	0.000427082	0.121122	-0.297601		RP11-401P9.4	-1.08763	5.40134	-3.46885	0.000918237	0.371388	-0.930791
GSTT1	-1.96392	10.0541	-2.69781	0.00763924	0.768911	-2.79463		CDH6	-0.809098	4.09306	-3.58371	0.000551609	0.121122	-0.315003		LINC00623 /// LINC00869 /// LINC01138 /// LOC103091866	0.814246	7.08065	3.46865	0.000918818	0.371388	-0.931265
KCNH6	0.609883	4.7096	2.69055	0.00780087	0.769348	-2.80684		GPKOW	0.653317	3.72043	3.59325	0.000534272	0.121122	-0.316163		DHX33	-0.606437	7.94436	-3.45092	0.000971517	0.371388	-0.972994
NXF3	0.636102	8.25822	2.68071	0.00802478	0.771977	-2.82334		LINC02584	-1.27258	0.81878	-3.64493	0.000448979	0.121122	-0.320458		CPVL	0.89606	7.26688	3.44422	0.00099216	0.371388	-0.988724
LOC644554	0.62508	5.29522	2.63139	0.00923692	0.793461	-2.90521		MYH16	-1.05239	1.73913	-3.60306	0.000516988	0.121122	-0.337237		MAGEA3 /// MAGEA6	-1.64679	3.22352	-3.441	0.00100222	0.371388	-0.99627
SLC25A21	1.15587	3.74398	2.62735	0.00934314	0.793461	-2.91186		RUNX1T1	-0.791939	4.52969	-3.57793	0.000562376	0.121122	-0.343471		ERVMER34-1	-0.690057	4.25384	-3.42467	0.00105482	0.371388	-1.03453
NKX6-3	-0.644182	7.28876	-2.62412	0.00942874	0.793461	-2.91715		MIEF2	0.672051	3.20693	3.59571	0.000529884	0.121122	-0.354278		XRN2	-0.640944	8.19887	-3.4212	0.00106631	0.371388	-1.04263
CD207	-0.850189	3.09048	-2.62286	0.00946238	0.793461	-2.91922		RPL29P14	0.724168	2.52412	3.62514	0.000479995	0.121122	-0.356872		CPLX1	-0.853647	4.49128	-3.41366	0.00109173	0.371388	-1.06024
LCN15	1.84923	9.79926	2.6201	0.00953652	0.793461	-2.92376		CDX1	0.753106	6.73371	3.58223	0.000554347	0.121122	-0.364234		HLA-DMA	0.919638	9.02174	3.41344	0.00109249	0.371388	-1.06077
SCN1B	-0.65968	3.98203	-2.60842	0.00985549	0.793461	-2.94286		RPL21P135	-1.225	-0.212529	-3.68434	0.000392788	0.121122	-0.373668		FASN	-0.985813	7.42994	-3.39084	0.00117218	0.371388	-1.11339
COL6A5	-0.804569	3.73736	-2.59033	0.0103691	0.793461	-2.97233		PRECSIT	-0.82877	2.73075	-3.56195	0.000593178	0.121122	-0.387786		CGREF1	-0.800293	6.06348	-3.38771	0.00118364	0.371388	-1.12067
A2ML1	-0.925882	1.0922	-2.58524	0.0105176	0.793461	-2.98057		C8orf34	-1.27643	0.928664	-3.59424	0.000532498	0.121122	-0.420198		PTPN22	0.852608	5.64675	3.37692	0.00122399	0.371388	-1.14571
IL24	-1.36647	7.50276	-2.57302	0.0108822	0.793461	-3.00032		ZNF385D	-1.20296	2.04835	-3.55612	0.000604796	0.121122	-0.423979		SLC27A4	-0.611843	7.36179	-3.37176	0.00124372	0.371388	-1.15766
CER1	-0.753653	0.861727	-2.57023	0.0109674	0.793461	-3.00483		CD74	0.763184	8.42735	3.57155	0.000574494	0.121122	-0.434397		TLE4	0.874265	7.03803	3.36873	0.00125542	0.371388	-1.16466
KIAA1324	0.590843	8.03103	2.5606	0.0112647	0.793461	-3.02031		IDH2	0.669004	6.40248	3.5423	0.000633241	0.121122	-0.47521		HLA-DOA	0.816807	6.39922	3.36468	0.00127127	0.371388	-1.17403
LOC285696	-0.620622	3.0935	-2.55806	0.0113444	0.793461	-3.02439		SAT2	0.674332	3.67705	3.52959	0.000660498	0.121122	-0.497525		SMARCA2	0.617258	7.64809	3.36336	0.00127651	0.371388	-1.1771
AADACL4	-0.700585	1.98395	-2.54871	0.011642	0.793461	-3.03937		YJU2	0.680424	3.3791	3.53262	0.000653911	0.121122	-0.505859		HLA-DMB	0.829966	8.95735	3.36305	0.00127772	0.371388	-1.17781
TMEM202	-0.843289	1.03481	-2.53954	0.0119407	0.793461	-3.05402		C17orf78	-0.767406	1.75898	-3.54205	0.000633768	0.121122	-0.522798		FOXN3	0.691372	7.9944	3.35956	0.0012916	0.371388	-1.18588
RGS1	-0.586945	10.6966	-2.53698	0.0120251	0.793461	-3.05809		CLDN11	-0.925873	1.48263	-3.53808	0.00064217	0.121122	-0.538858		CENPB	-0.9234	6.70702	-3.35115	0.00132561	0.371388	-1.20529
PCDH12	0.73065	4.66817	2.51206	0.012877	0.793461	-3.0976		GRM2	-1.09197	1.41576	-3.52708	0.000666017	0.121122	-0.575973		BIRC5 /// EPR-1	-0.852232	5.87376	-3.348	0.00133854	0.371388	-1.21254
SRL	0.670851	5.07455	2.51163	0.0128919	0.793461	-3.09827		DNASE1L2	1.37029	1.6024	3.61044	0.000504335	0.121122	-0.608192		CD96	0.602437	4.47563	3.31473	0.00148284	0.400674	-1.28896
C1orf180	-1.02278	4.54742	-2.50606	0.0130899	0.793461	-3.10706		MIR4802	1.11997	1.03427	3.61264	0.000500608	0.121122	-0.657264		SCARB1	-0.738474	8.17272	-3.30324	0.00153601	0.410323	-1.31525
PI16	-0.93081	6.03934	-2.50485	0.0131332	0.793461	-3.10897		LINC02250	-1.09029	-0.133509	-3.55643	0.00060419	0.121122	-0.698811		PPAP2A	0.748513	9.04143	3.29583	0.00157125	0.410992	-1.33217
TBX15	0.638054	4.48606	2.50415	0.0131584	0.793461	-3.11007		HELZ-AS1	1.57528	0.142991	3.62209	0.000484942	0.121122	-0.815873		APCDD1	-1.03285	8.33539	-3.29536	0.00157348	0.410992	-1.33323
AREG	-0.799555	13.1545	-2.49718	0.0134108	0.793461	-3.12102		MIR4729	1.22061	-0.0777535	3.53881	0.000640617	0.121122	-0.999554		SLC16A1-AS1	-0.844149	4.71002	-3.27302	0.00168451	0.426593	-1.38408
CD8B	0.593994	7.52368	2.49536	0.0134776	0.793461	-3.12389		RASSF7	0.704868	5.48366	3.50516	0.000716059	0.12181	-0.546414		UCA1	-1.97748	7.19148	-3.25725	0.00176725	0.435333	-1.41982
EPO	-0.757912	3.20109	-2.48021	0.0140436	0.793461	-3.14758		CBR1	0.802249	3.91292	3.4998	0.000728801	0.12181	-0.570385		CH25H	0.931019	6.24326	3.25529	0.00177778	0.435333	-1.42424
ABCG8	1.00413	4.5393	2.47758	0.0141441	0.793461	-3.15168		FILIP1	-0.715411	3.04416	-3.49248	0.000746587	0.12181	-0.573924		MR1	0.92579	6.01262	3.22183	0.00196727	0.448854	-1.49969
LOC440132	-1.2588	4.66829	-2.47487	0.0142483	0.793461	-3.15591		F2RL2	-0.618647	4.01507	-3.48897	0.000755256	0.12181	-0.583255		IL16	0.762286	6.0958	3.22165	0.00196832	0.448854	-1.50009
RGS8	-0.791013	2.71575	-2.45914	0.0148663	0.794882	-3.18033		MICOS13	0.66399	3.78682	3.48873	0.000755851	0.12181	-0.599407		GPCPD1	-0.86634	8.14283	-3.22045	0.00197543	0.448854	-1.50278
RPL31P11	-0.703841	2.55931	-2.45722	0.0149434	0.795866	-3.1833		ATP6V0C	1.06936	2.56423	3.50178	0.000724075	0.12181	-0.709605		CSNK2A1 /// NFE2L2	-0.586492	6.35569	-3.19857	0.00210991	0.448854	-1.5518
FRMD5	-0.802094	7.11468	-2.45166	0.0151683	0.795866	-3.19188		ANXA10	-1.26564	0.291063	-3.5034	0.000720227	0.12181	-0.771306		PSMB8-AS1	0.608842	7.60791	3.19742	0.00211723	0.448854	-1.55438
GZMB	-0.757784	11.9433	-2.43851	0.0157129	0.8026	-3.21214		ELOVL2	-1.35251	0.043638	-3.4842	0.000767192	0.12181	-0.816348		LINC00324	0.620608	5.64097	3.19701	0.00211982	0.448854	-1.55529
MASP1	-0.695021	2.43089	-2.43509	0.0158575	0.8026	-3.21739		TEX41	-1.38605	2.11372	-3.47232	0.0007977	0.123864	-0.644728		GPRC5A	-0.74438	10.2173	-3.19575	0.0021279	0.448854	-1.55812
LOC100507410	-0.677981	6.6819	-2.43491	0.0158651	0.8026	-3.21767		TMEM186	0.732264	2.91043	3.46208	0.000824905	0.126204	-0.74073		ABCF2	-0.763973	7.55064	-3.18894	0.00217179	0.448854	-1.57331
CXCL2	-0.666719	12.8415	-2.42011	0.0165041	0.80937	-3.24032		TPRN	0.700412	6.27471	3.44474	0.000872967	0.128821	-0.753131		RHOB	-0.801133	9.06309	-3.18669	0.00218649	0.448854	-1.57833
SDR9C7	-0.778455	1.46028	-2.40508	0.0171758	0.817929	-3.26317		PPP4R1L	-0.671198	4.82599	-3.42027	0.00094533	0.129126	-0.809571		PSMF1	-0.712275	8.51234	-3.172	0.00228475	0.448854	-1.61103
TM4SF4	1.0955	5.70015	2.40348	0.0172488	0.817929	-3.2656		KCNQ1	0.79297	6.1372	3.41617	0.000957979	0.129126	-0.828569		C12orf66	-0.706252	5.71451	-3.1714	0.00228887	0.448854	-1.61237
LOC100128651	-0.788054	0.948962	-2.40337	0.0172541	0.817929	-3.26577		FHAD1	-0.960144	3.07125	-3.37771	0.00108478	0.129126	-0.88681		EFHC2	0.821721	4.53388	3.17097	0.00229186	0.448854	-1.61334
SEMA3E	0.722825	0.309091	2.39668	0.0175618	0.818759	-3.27589		GABRB3	-1.6586	1.62579	-3.38334	0.00106528	0.129126	-0.901316		MIR1292 /// NOP56 /// SNORD110 /// SNORD57 /// SNORD86	-0.884449	9.50554	-3.17091	0.00229221	0.448854	-1.61346
LOC100128905	-0.870721	2.00639	-2.39352	0.0177093	0.818759	-3.28067		SHOX2	-1.6799	0.576975	-3.40216	0.00100248	0.129126	-0.934004		TIAM1	0.939718	5.5425	3.16668	0.00232141	0.448854	-1.62287
LOC730811	-0.925153	2.57987	-2.38139	0.0182846	0.818759	-3.29895		PRRG3	-1.03347	0.505679	-3.4216	0.000941263	0.129126	-0.951258		MAGEA12	-0.747617	2.84202	-3.16029	0.00236609	0.448854	-1.63705
LOC285593	-0.680271	1.93278	-2.37762	0.0184665	0.818759	-3.30461		UFSP1	0.941279	1.78316	3.43393	0.000904263	0.129126	-0.955882		LY86	0.723118	7.12029	3.15752	0.00238566	0.448854	-1.64317
ASB15	-0.602122	2.41172	-2.373	0.0186919	0.818759	-3.31154		MARCHF4	-1.30868	-0.108242	-3.421	0.000943085	0.129126	-0.999231		SLC52A3	-0.589678	6.84775	-3.14407	0.00248317	0.448854	-1.67295
KCND2	-0.987553	3.5396	-2.36997	0.0188412	0.818759	-3.31608		RPSAP36	0.811471	2.1617	3.38084	0.00107392	0.129126	-1.0262		DPYD	1.22231	6.76877	3.12965	0.00259175	0.448854	-1.70474
TTTY18	-0.82835	3.04764	-2.36472	0.019102	0.818759	-3.32393		CDH8	-1.72679	0.037745	-3.38103	0.00107325	0.129126	-1.03185		ABCE1	-0.601897	8.5516	-3.12934	0.00259415	0.448854	-1.70543
GDF6	-0.857131	1.28937	-2.36301	0.0191873	0.818759	-3.32647		GDAP1	-0.602107	3.55272	-3.37527	0.00109334	0.129257	-0.894399		TTPA	-0.674777	3.98363	-3.12822	0.00260278	0.448854	-1.7079
SOX1	-1.22237	2.70642	-2.36293	0.0191915	0.818759	-3.3266		CCDC122	-0.726692	3.99815	-3.37081	0.00110915	0.130385	-0.918914		TRAF3IP3	0.97519	6.26901	3.1269	0.00261294	0.448854	-1.7108
BAG2	-0.59474	9.79178	-2.36252	0.0192121	0.818759	-3.32721		MIR324	1.25678	-0.568313	3.35485	0.00116746	0.134207	-1.43366		C7orf31	0.644871	5.56693	3.12205	0.00265076	0.448854	-1.72147
RBP4	0.955587	10.6402	2.35864	0.0194081	0.818759	-3.333		GREB1L	-0.72781	3.59775	-3.34819	0.00119265	0.134535	-0.971161		CD84	0.815941	6.96842	3.12073	0.00266113	0.448854	-1.72437
HLA-DQB1	-0.586122	11.9021	-2.35734	0.0194738	0.818759	-3.33493		KLHL31	-0.792348	2.53525	-3.34819	0.00119265	0.134535	-0.976561		COTL1	0.587121	8.90968	3.11798	0.00268287	0.448854	-1.73041
LOC340107	-0.586722	0.549447	-2.35714	0.0194839	0.818759	-3.33523		ZNF713	-0.636508	3.08208	-3.34213	0.00121598	0.134535	-0.985327		MRPS26	-0.696023	8.69065	-3.11748	0.00268689	0.448854	-1.73152
TNFSF9	-0.755628	8.28983	-2.35414	0.0196373	0.818759	-3.3397		PTGES2	0.595785	6.16422	3.34461	0.00120641	0.134535	-1.0393		MFI2	-1.01292	7.21038	-3.117	0.00269067	0.448854	-1.73257
LOC100129794	0.736405	4.54026	2.35182	0.0197562	0.818759	-3.34314		SNAP25	-1.35523	0.342419	-3.34445	0.00120703	0.134535	-1.1235		STK17B	0.595044	8.52562	3.11506	0.00270612	0.448854	-1.73682
LOC391322	-1.11311	6.39705	-2.34711	0.0200002	0.818759	-3.35014		GOLGA2P7	1.23191	0.477177	3.34058	0.00122205	0.134535	-1.37065		CCL5	0.983857	8.41202	3.11408	0.00271401	0.448854	-1.73898
ANKRD31	-0.716656	1.34308	-2.34185	0.0202757	0.818759	-3.35793		EGFR-AS1	-0.671119	2.93434	-3.33418	0.0012473	0.134755	-1.00602		CD1D	1.1288	5.39502	3.1093	0.00275265	0.448854	-1.74948
PCDHA8	-0.739507	0.978288	-2.33996	0.0203757	0.818759	-3.36074		FAM227A	-0.626229	4.13785	-3.33484	0.00124468	0.134755	-1.02126		RAD18	-0.628255	5.65212	-3.1081	0.00276236	0.448854	-1.75209
TDO2	-0.842527	8.28775	-2.33977	0.0203855	0.818759	-3.36101		PRDX5	0.706988	6.12638	3.33351	0.00124996	0.134755	-1.06611		LOC101929787	0.784693	5.42685	3.10517	0.00278639	0.448854	-1.75852
CXCL1	-0.614623	13.682	-2.33468	0.0206565	0.818759	-3.36853		OBI1-AS1	-1.53821	-0.14953	-3.33189	0.00125643	0.134755	-1.17941		SLAMF7	0.823093	7.53302	3.10439	0.00279277	0.448854	-1.76022
BMPER	-0.790572	3.7454	-2.33448	0.0206669	0.818759	-3.36882		ASAP1-IT2	-0.617946	2.48491	-3.31966	0.00130641	0.135609	-1.0615		FERMT1	-0.731531	9.79187	-3.10371	0.00279837	0.448854	-1.76171
SPTA1	0.747308	0.862078	2.33396	0.020695	0.818759	-3.36959		SEMA3A	-0.799768	4.26664	-3.31995	0.00130517	0.135609	-1.07158		MAGEA6	-1.56212	3.05597	-3.1017	0.00281502	0.448854	-1.76611
NOTO	-0.612466	2.17937	-2.32907	0.0209591	0.818759	-3.37681		CAMK1D	0.78905	6.01881	3.32025	0.00130395	0.135609	-1.09548		MPEG1	0.829622	8.30834	3.10095	0.00282127	0.448854	-1.76775
ACCSL	0.592054	4.73253	2.32449	0.0212082	0.818759	-3.38353		SLC25A6	0.615632	7.89417	3.31879	0.00131001	0.135609	-1.17005		SULT1A1	0.803412	9.35934	3.09654	0.00285817	0.448854	-1.7774
FAM196B	-0.74121	3.39143	-2.3218	0.0213563	0.818759	-3.38749		STK31	-1.20711	2.33638	-3.31245	0.00133673	0.13634	-1.07192		MIPOL1	0.729172	4.2052	3.09596	0.0028631	0.448854	-1.77868
CXorf61	-1.36777	1.52771	-2.32146	0.0213751	0.818759	-3.38799		KRT8P46	0.748784	2.00716	3.314	0.00133013	0.13634	-1.19932		NAPSB	0.921478	5.9899	3.08996	0.00291406	0.448854	-1.79177
SLC7A10	0.948268	3.71645	2.32027	0.0214411	0.818759	-3.38975		DPY19L2P2	-0.843991	3.99087	-3.30471	0.00137	0.137602	-1.10453		TMEM74B	-0.838319	5.5613	-3.08911	0.00292133	0.448854	-1.79362
FAM75A3	-0.58607	1.68795	-2.32022	0.0214437	0.818759	-3.38982		EYA4	-1.11345	1.60387	-3.30636	0.00136284	0.137602	-1.12122		PCED1B	0.609747	5.99037	3.08564	0.00295137	0.450525	-1.80121
MMP10	-1.02002	9.50921	-2.3173	0.0216057	0.818759	-3.3941		PBX1	-0.59379	6.88993	-3.30129	0.00138495	0.137602	-1.21922		ALDH1B1	-0.670959	6.62277	-3.075	0.00304496	0.454499	-1.82437
LOC440910	0.816204	4.9742	2.31706	0.0216192	0.818759	-3.39445		CAP2P1	0.883033	1.66854	3.30042	0.00138879	0.137602	-1.27817		FGL2	1.04327	8.47839	3.06615	0.00312498	0.454499	-1.84361
UNC79	-0.640965	0.430904	-2.31188	0.0219094	0.818759	-3.40203		RNU6ATAC39P	1.1846	0.694705	3.30089	0.00138668	0.137602	-1.42218		LOC101930067	-2.0573	4.26899	-3.0636	0.00314846	0.454499	-1.84915
TMSB4XP1	-0.732212	1.47364	-2.30916	0.0220633	0.818759	-3.40601		LINC02753	-1.09198	1.70991	-3.28201	0.00147215	0.141131	-1.1764		RTP4	0.818922	6.78633	3.06328	0.00315133	0.454499	-1.84983
IL33	-0.762437	10.4219	-2.3079	0.0221352	0.818759	-3.40786		PCDHB7	-1.02202	0.165408	-3.28664	0.00145072	0.141131	-1.31214		GNAL	0.680309	5.61611	3.06327	0.00315145	0.454499	-1.84986
PTPN13	-0.671584	9.19751	-2.30753	0.0221562	0.818759	-3.40839		UQCRFS1P1	1.42556	0.150777	3.28061	0.00147867	0.141131	-1.54252		KAT2B	1.04559	6.45578	3.06	0.00318173	0.454499	-1.85695
NR4A3	-0.814229	6.52181	-2.30642	0.0222192	0.818759	-3.41001		GLIPR2	0.688669	3.83884	3.27272	0.00151598	0.143021	-1.17419		APOBEC3G	0.873287	6.96987	3.0562	0.00321725	0.454499	-1.86518
FLJ40288	-0.803596	0.724643	-2.30379	0.0223701	0.82015	-3.41385		LINC00106	0.802994	3.52504	3.27133	0.00152262	0.143021	-1.19297		NKD1	-0.963178	5.85615	-3.05519	0.00322677	0.454499	-1.86737
FHOD3	-0.639476	8.61462	-2.29198	0.0230575	0.821756	-3.43103		GAPDHP43	0.955224	1.10299	3.27482	0.00150595	0.143021	-1.41128		IFIH1	0.725042	7.21038	3.04958	0.00328011	0.454499	-1.87952
DUSP27	1.95822	5.48672	2.28884	0.0232433	0.821756	-3.43559		GCM2	-1.17128	-0.587331	-3.26741	0.00154155	0.143834	-1.42754		ARHGAP15 /// LOC101928361	0.864621	7.40878	3.04889	0.00328674	0.454499	-1.88102
GPR143	-0.803494	9.28811	-2.28817	0.0232829	0.821756	-3.43655		TBX15	-1.45124	-0.035317	-3.25499	0.00160303	0.147585	-1.36969		CD53	0.742954	8.76399	3.04536	0.00332067	0.456505	-1.88863
SHROOM2	-0.667704	7.33492	-2.27806	0.023891	0.826133	-3.45117		TMED1	0.674064	2.22886	3.25266	0.00161479	0.14763	-1.32218		STYK1	1.45399	6.54997	3.03309	0.00344155	0.462458	-1.91512
CSPG4	0.599333	7.59402	2.27639	0.0239931	0.826133	-3.45359		PKP3	0.599646	6.70449	3.24837	0.00163671	0.148712	-1.33452		FAM101A /// ZNF664-FAM101A	0.801747	7.16843	3.03115	0.00346102	0.462458	-1.9193
OR10S1	-0.908733	1.85205	-2.27476	0.0240923	0.826133	-3.45592		TXNP6	0.828448	1.17832	3.24265	0.00166632	0.150091	-1.46476		IFFO2	-0.628848	6.32679	-3.01942	0.00358097	0.462458	-1.94452
LOC100128356	-0.910205	2.44581	-2.27138	0.0243008	0.826133	-3.4608		TMC8	0.7948	5.2561	3.23754	0.00169323	0.151858	-1.28448		BLNK	0.893507	7.83736	3.01708	0.0036053	0.462458	-1.94954
LOC100506393	-0.816708	0.986473	-2.26595	0.0246379	0.826133	-3.46861		CORIN	-1.0577	2.41527	-3.22791	0.00174505	0.15295	-1.29086		SSBP2	1.0147	5.98442	3.01158	0.00366326	0.462458	-1.96134
TSPY3	-0.675531	0.951057	-2.26556	0.0246624	0.826133	-3.46917		STXBP1	-0.748225	5.33294	-3.226	0.00175549	0.15295	-1.38148		HLA-DQB1 /// HLA-DRB1 /// HLA-DRB3 /// HLA-DRB4 /// LOC100996809 /// LOC101060835	0.701982	10.8991	3.0109	0.00367047	0.462458	-1.9628
OR10R2	-0.752908	1.6002	-2.2641	0.0247537	0.826133	-3.47126		TDRD9	-1.39394	0.498174	-3.22508	0.00176055	0.15295	-1.39539		EPHB2	-0.714595	8.08866	-3.00576	0.00372542	0.462458	-1.9738
LOC100508383	-0.74913	1.72674	-2.25852	0.0251061	0.826133	-3.47926		C5orf52	1.11181	0.512459	3.22136	0.0017811	0.153137	-1.60558		PIWIL2	-0.861861	5.22791	-3.00398	0.00374471	0.462458	-1.97762
SLC6A7	0.66166	9.15128	2.25522	0.0253166	0.826133	-3.48398		P2RY11	0.628305	3.6006	3.21311	0.00182756	0.154998	-1.3323		CLIC2	0.89468	6.14414	3.0022	0.00376402	0.462458	-1.98143
LOC728073	-0.627966	2.87536	-2.25207	0.0255187	0.826133	-3.48848		EFNA2	1.43628	3.46444	3.20886	0.00185189	0.155372	-1.37886		TRAC	0.648712	7.83594	2.99559	0.00383659	0.462458	-1.99556
NEUROD6	-0.667983	0.615681	-2.2508	0.0256009	0.826133	-3.4903		PTMAP3	-0.977889	0.0184495	-3.20934	0.00184916	0.155372	-1.50982		FSBP /// RAD54B	-0.642829	4.39421	-2.99367	0.00385789	0.462458	-1.99965
TM4SF5	0.654108	11.3234	2.24579	0.0259259	0.826133	-3.49743		FTH1	0.639851	8.1339	3.20666	0.00186464	0.155727	-1.4894		PTPLAD2	0.775993	6.68896	2.99134	0.00388386	0.462458	-2.00461
SCN8A	0.643304	5.73212	2.2457	0.0259318	0.826133	-3.49755		MIR3677	1.34307	-0.0800944	3.20555	0.00187109	0.155727	-1.71801		MET	-0.906164	9.67261	-2.98266	0.00398229	0.462458	-2.02312
C6orf191	-0.759041	2.49448	-2.24301	0.0261081	0.826133	-3.50138		LINC02080	-0.944922	0.621553	-3.20415	0.00187924	0.155782	-1.46441		ARHGAP30	0.740398	6.62189	2.98071	0.00400467	0.462458	-2.02727
VWF	0.599301	9.38812	2.23942	0.0263454	0.826133	-3.50649		ZNF775	0.663043	4.20539	3.20107	0.00189735	0.156036	-1.35715		NCAM1	0.642378	5.74087	2.97596	0.00405975	0.462458	-2.03737
KCNMB4	-0.724857	10.0098	-2.23789	0.0264467	0.826133	-3.50866		EXOC3L4	0.832688	3.88987	3.19786	0.00191639	0.156036	-1.36899		AX746755 /// RP11-774O3.3	0.913534	4.65445	2.97484	0.00407283	0.462458	-2.03975
C3orf14	-0.757483	8.64045	-2.2295	0.0270097	0.826133	-3.52055		PDE10A	-0.763257	3.6194	-3.19902	0.00190945	0.156036	-1.37455		PUS7	-0.857301	8.16786	-2.97363	0.00408709	0.462458	-2.04233
ARRDC5	-0.611419	3.16454	-2.22433	0.0273616	0.826133	-3.52786		XKR9	-1.08872	2.25246	-3.19235	0.00194944	0.156478	-1.38538		FDPSP2	-0.639824	5.26767	-2.9712	0.00411565	0.462458	-2.04748
FLJ30679	-0.713307	3.12976	-2.22283	0.0274647	0.826133	-3.52998		DAAM2-AS1	-0.67511	1.99668	-3.19211	0.00195089	0.156478	-1.40538		SLC39A10	-0.760017	7.19849	-2.96817	0.00415166	0.462458	-2.05392
MYO1H	-0.797919	1.28472	-2.22238	0.0274956	0.826133	-3.53061		LINC02280	-0.912327	0.401875	-3.18558	0.00199082	0.158004	-1.52751		IGSF6	1.05995	6.24959	2.9669	0.00416678	0.462458	-2.0566
RLN1	-0.65352	5.16773	-2.22162	0.0275477	0.826133	-3.53168		CBX3P2	-0.778795	0.0916055	-3.1821	0.00201235	0.158004	-1.57462		GNG2	0.91632	7.25305	2.96559	0.00418252	0.462458	-2.05939
LOC389247	-0.586433	4.73154	-2.21871	0.0277489	0.826133	-3.53578		AFAP1-AS1	-0.598585	4.17887	-3.17288	0.00207061	0.158188	-1.4617		CD48	0.904784	8.08029	2.96495	0.00419021	0.462458	-2.06075
RGS7BP	0.6375	5.61625	2.21856	0.0277594	0.826133	-3.53599		CCDC181	-0.766487	1.39779	-3.1774	0.00204188	0.158188	-1.46926		ID2 /// ID2B	1.05392	7.56029	2.95575	0.00430208	0.467792	-2.08022
BIRC8	-0.734273	1.14954	-2.21718	0.0278548	0.826133	-3.53793		SH2B2	0.860828	3.03251	3.17056	0.00208548	0.158188	-1.47403		GDF15	-1.2922	8.48399	-2.95246	0.00434281	0.467792	-2.08718
KIAA0226L	-0.619355	11.7694	-2.21642	0.0279082	0.826133	-3.53901		JOSD2	0.697242	3.38635	3.16013	0.00215371	0.158188	-1.47694		A2M-AS1	0.640642	3.97116	2.9505	0.00436724	0.467792	-2.09132
ANO1	0.619464	6.66458	2.21365	0.0281014	0.826133	-3.54289		HPS6	0.597544	4.40681	3.14966	0.0022243	0.158188	-1.49333		RAI2	0.836405	5.43417	2.94806	0.00439774	0.467792	-2.09646
NLRP14	-0.613967	4.30193	-2.2064	0.0286136	0.826133	-3.55307		SPEF2	-0.730297	3.95289	-3.14888	0.00222968	0.158188	-1.52478		GLS2	-0.770509	4.54189	-2.94467	0.00444059	0.468117	-2.10362
MMP3	-1.24454	12.4426	-2.20115	0.0289898	0.826133	-3.56042		NME3	0.860033	3.97334	3.12945	0.00236668	0.158188	-1.54243		PRRG4	0.740955	7.71978	2.94467	0.00444062	0.468117	-2.10363
CHI3L1	-0.807377	11.5636	-2.1991	0.0291375	0.826133	-3.56328		CPS1	-2.12078	2.7223	-3.13432	0.00233162	0.158188	-1.54781		CLECL1	0.831926	4.77211	2.93967	0.00450438	0.472226	-2.11416
POTEB	1.37548	4.91635	2.19848	0.0291825	0.826133	-3.56415		GDNF-AS1	-1.0588	1.07714	-3.14545	0.00225326	0.158188	-1.55161		FOXF2	0.698017	7.06203	2.93704	0.00453835	0.472226	-2.1197
SHCBP1L	-0.675742	1.29635	-2.19484	0.0294468	0.826133	-3.56922		NCF4	0.767934	3.38741	3.12827	0.00237525	0.158188	-1.55576		PVRIG	0.706545	5.85761	2.93692	0.00453986	0.472226	-2.11995
ESX1	-0.67067	3.45563	-2.19063	0.029756	0.826133	-3.57509		MAGI2-AS3	-0.691112	4.20236	-3.13727	0.00231063	0.158188	-1.56147		SOS2	0.601612	7.96559	2.93251	0.00459729	0.472616	-2.12923
PDIA2	0.715127	6.07123	2.18971	0.0298235	0.826133	-3.57637		LTB	1.00547	2.80651	3.14226	0.00227548	0.158188	-1.5616		PRLR	0.927035	6.30139	2.92636	0.00467853	0.472616	-2.14216
OR4F21	-0.829804	2.58314	-2.18895	0.0298799	0.826133	-3.57743		LINC00622	-0.952653	0.344166	-3.17127	0.00208092	0.158188	-1.56893		FZD1	0.768801	6.94852	2.91704	0.00480406	0.472616	-2.16169
CD1A	-0.589504	5.09069	-2.18532	0.0301486	0.826133	-3.58246		RUNDC3B	-0.643817	1.94016	-3.12395	0.00240685	0.158188	-1.57409		SERPING1	0.891755	7.85111	2.90772	0.00493276	0.472616	-2.1812
SYP	0.664365	3.94606	2.18129	0.0304504	0.826133	-3.58806		ZPR1P1	-1.04223	0.711137	-3.14307	0.00226986	0.158188	-1.58744		PRKAR2B	0.996372	7.15275	2.90594	0.00495778	0.472616	-2.18493
INSL6	-0.689308	0.671189	-2.1796	0.0305774	0.826133	-3.5904		ZNF843	-0.975522	0.565002	-3.1449	0.00225707	0.158188	-1.60216		WIPF1	0.956262	7.50511	2.90586	0.00495888	0.472616	-2.18509
EREG	-1.06608	9.80777	-2.17952	0.0305836	0.826133	-3.59051		SUGCT-AS1	-0.77277	1.08295	-3.13359	0.00233686	0.158188	-1.60264		FZD3	-0.919534	6.40677	-2.9057	0.00496115	0.472616	-2.18543
PPFIA4	0.750881	4.70117	2.17146	0.031197	0.826133	-3.60166		MYH13	-1.09537	1.13283	-3.12284	0.00241501	0.158188	-1.60309		LTB	0.81821	7.55623	2.90212	0.00501175	0.472616	-2.19291
LOC339505	-0.724859	1.56703	-2.15319	0.0326265	0.829302	-3.62678		CYFIP2	0.614792	5.47742	3.12262	0.00241669	0.158188	-1.61442		CHIC1	0.782229	6.06244	2.90203	0.00501296	0.472616	-2.19309
CA10	-0.75199	2.49117	-2.15303	0.0326391	0.829302	-3.627		CFAP161	-0.92488	0.434555	-3.12994	0.00236311	0.158188	-1.65676		TCRDV2 /// TRDC /// TRDC /// YME1L1	0.949662	6.2786	2.90128	0.00502366	0.472616	-2.19466
LOC100505870	-0.64903	0.962909	-2.15266	0.0326682	0.829302	-3.62749		HNRNPUL2-BSCL2	0.979677	1.07794	3.16955	0.00209202	0.158188	-1.65818		CITED2	0.737728	7.52945	2.90032	0.00503732	0.472616	-2.19666
FAM25A	-0.619318	7.08107	-2.15191	0.0327281	0.829302	-3.62852		CTBP2P8	1.2374	1.47351	3.14145	0.00228116	0.158188	-1.68634		MAN1C1	0.661955	6.02958	2.89887	0.00505801	0.472616	-2.19969
PPP2R2C	-1.24697	5.04442	-2.14848	0.0330039	0.833009	-3.63322		C11orf98	0.847656	0.602517	3.14588	0.00225031	0.158188	-1.73377		GLCCI1	0.635228	7.86616	2.89718	0.00508215	0.472616	-2.2032
CSF2	-1.01973	6.91017	-2.14259	0.0334811	0.835175	-3.64126		NT5C3AP2	1.20403	-0.0925515	3.13977	0.00229292	0.158188	-1.84068		AC079767.4	0.883241	3.82343	2.89272	0.00514675	0.472616	-2.21251
CEACAM8	-0.698589	5.804	-2.14114	0.0335996	0.835175	-3.64323		AIP	0.61737	3.90616	3.11618	0.0024647	0.159515	-1.57404		LY96	1.00792	7.51086	2.88774	0.00521948	0.472651	-2.22285
LOC494558	-0.728574	1.69767	-2.14055	0.0336478	0.835175	-3.64403		SLC25A10	0.877377	4.17285	3.11618	0.00246473	0.159515	-1.57416		HLA-DPB1	0.796299	10.173	2.8872	0.00522755	0.472651	-2.22399
MRGPRX3	-0.870962	2.40841	-2.138	0.0338575	0.835175	-3.64751		CASC11	-1.49386	-0.11213	-3.11369	0.00248355	0.159515	-1.6841		DLGAP1-AS2	-0.862469	5.38742	-2.88272	0.00529393	0.474339	-2.23328
OR51S1	-0.697425	2.22818	-2.13728	0.0339164	0.835175	-3.64848		RN7SKP230	0.816397	0.179058	3.11364	0.00248392	0.159515	-1.84972		SLC25A20	0.595899	7.794	2.87904	0.00534921	0.476128	-2.24094
TSPAN2	-0.633164	6.09435	-2.13586	0.0340336	0.835175	-3.65041		NUDT14	0.746151	4.0521	3.11182	0.00249777	0.159882	-1.58505		SMIM24	0.778174	7.08058	2.8765	0.00538753	0.476128	-2.24619
CLDN20	-0.722839	1.73906	-2.13366	0.0342163	0.835175	-3.6534		ANTKMT	0.897448	3.7463	3.11087	0.002505	0.159882	-1.59218		ODC1	-0.675226	10.919	-2.87442	0.00541915	0.477062	-2.25051
MYH11	0.61235	12.1042	2.13218	0.03434	0.835175	-3.65542		MRPL12	0.949894	3.61363	3.10621	0.00254081	0.159994	-1.60639		HLA-DOB	0.826279	5.85841	2.86855	0.00550939	0.478381	-2.26267
ENTPD3	-0.749582	5.1575	-2.13082	0.0344533	0.835175	-3.65726		HLA-DMA	0.72954	4.37619	3.10367	0.00256058	0.159994	-1.60917		GATA6-AS1	0.639683	6.49096	2.86261	0.00560207	0.478381	-2.27495
SPDYA	-0.726801	3.00196	-2.13017	0.0345071	0.835175	-3.65813		GRHL1	-0.855188	3.41212	-3.1065	0.00253859	0.159994	-1.60958		C3	1.25222	9.23187	2.86143	0.00562057	0.478381	-2.27738
TEX11	-0.592214	5.56176	-2.12967	0.0345495	0.835175	-3.65882		EID2B	-0.717014	0.614078	-3.10545	0.00254676	0.159994	-1.70696		PLEKHH2	1.01706	4.47484	2.85955	0.00565039	0.478381	-2.28127
CLEC12A	-0.652869	4.37251	-2.12786	0.0347017	0.835573	-3.66128		LINC02519	-1.16184	-0.286771	-3.10728	0.00253254	0.159994	-1.75485		CNTN3	1.93097	5.32065	2.84847	0.00582846	0.481266	-2.30411
BMP15	-0.622161	2.6408	-2.12541	0.034908	0.835573	-3.66459		PTPN2P2	-0.940904	-0.207424	-3.08646	0.00269816	0.165606	-1.80757		COLEC12	1.09674	5.70732	2.84771	0.00584087	0.481266	-2.30567
SLC25A18	-0.603719	0.483395	-2.11984	0.0353816	0.837942	-3.67211		ZNF660	-0.660476	3.36754	-3.08174	0.00273705	0.166922	-1.66948		DDX26B	0.758122	6.67472	2.84064	0.00595753	0.481266	-2.32022
LOC728084	-0.6691	0.924438	-2.11803	0.0355367	0.837965	-3.67456		TMEM170B	-0.636496	3.53621	-3.07616	0.00278377	0.166922	-1.6887		ESF1	-0.801944	7.75505	-2.84053	0.00595929	0.481266	-2.32044
IRGC	-0.671871	0.788981	-2.10909	0.0363113	0.842764	-3.68659		CCL5	0.858219	2.91691	3.07945	0.00275617	0.166922	-1.69535		ENPP2	0.943551	8.46471	2.83974	0.00597244	0.481266	-2.32206
LOC100128571	-0.732637	3.1264	-2.1077	0.0364328	0.842764	-3.68845		USP44	-0.589092	1.56637	-3.07682	0.00277814	0.166922	-1.70959		CARD16 /// CASP1	0.683424	8.19918	2.83858	0.00599177	0.481266	-2.32444
LOC401980	-0.751166	1.42374	-2.106	0.0365824	0.842764	-3.69073		LEF1-AS1	-0.939824	0.853335	-3.07805	0.00276783	0.166922	-1.73204		CD8A	0.81984	6.61565	2.83516	0.00604928	0.481266	-2.33146
OR10A7	-0.857106	3.06051	-2.10327	0.0368237	0.842764	-3.6944		IMPDH1P10	0.917243	0.922669	3.07487	0.00279467	0.167094	-1.86988		EVI2A	0.978527	6.94955	2.83492	0.00605326	0.481266	-2.33195
C10orf55	-0.612924	3.69292	-2.10322	0.036828	0.842764	-3.69446		SOWAHB	0.747815	3.98626	3.07194	0.00281951	0.167956	-1.68493		C5orf17	-0.590787	3.63281	-2.83297	0.00608636	0.481266	-2.33596
HUNK	-0.669007	3.47667	-2.10049	0.0370707	0.843048	-3.69812		QRFP	0.737876	1.79562	3.06939	0.00284134	0.167956	-1.78364		TKTL1	-0.746109	4.31094	-2.83267	0.00609142	0.481266	-2.33657
TAS1R2	-0.680368	2.73716	-2.09881	0.0372203	0.843197	-3.70037		FRY	-0.587344	6.14202	-3.07076	0.00282964	0.167956	-1.83476		SAMD3	0.710876	4.71047	2.82897	0.00615455	0.481266	-2.34415
HOXC9	0.995265	4.36572	2.09346	0.037701	0.843197	-3.70751		CADPS	-1.11241	5.58348	-3.06768	0.00285613	0.167956	-1.83602		GALNT6	-0.860924	7.90598	-2.82859	0.00616104	0.481266	-2.34492
MIR4500HG	-0.876189	1.89509	-2.09288	0.0377533	0.843197	-3.70828		RGS5	-0.635815	5.93855	-3.06751	0.00285752	0.167956	-1.83652		MBNL3	0.665485	8.38393	2.82565	0.00621173	0.481266	-2.35094
OPRM1	-0.635171	3.21176	-2.08951	0.0380594	0.843387	-3.71278		LINC00384	-1.39571	0.0155869	-3.06287	0.00289791	0.167958	-1.80175		WLS	0.74801	8.38478	2.82266	0.00626372	0.481266	-2.35707
HEMGN	-0.704017	2.91385	-2.08812	0.038186	0.843414	-3.71463		SLX9	0.760231	3.59917	3.05789	0.00294178	0.168183	-1.72216		SLC8A1	0.753889	5.23343	2.82233	0.00626933	0.481266	-2.35773
MYT1L	-0.622555	0.719071	-2.08419	0.0385464	0.843414	-3.71985		PRTG	-0.798795	2.67046	-3.05602	0.00295837	0.168183	-1.72437		E2F5	-0.664644	7.08404	-2.81816	0.0063425	0.481266	-2.36626
LOC100130458	-0.800404	4.14503	-2.08065	0.0388733	0.843414	-3.72455		FAM186A	-0.743423	3.09467	-3.05665	0.00295282	0.168183	-1.72702		IRS1	0.720654	7.02441	2.81075	0.00647435	0.481266	-2.38137
HIST1H1T	-0.742988	2.34808	-2.07868	0.0390562	0.843414	-3.72716		FGF13	-1.02752	1.97461	-3.04829	0.00302811	0.168538	-1.74762		GYLTL1B	-0.702361	6.11664	-2.80573	0.00656522	0.481266	-2.39161
TEX9	-0.597719	3.32002	-2.07693	0.0392197	0.843414	-3.72948		ZNF418	-0.605186	2.4625	-3.04103	0.00309496	0.168538	-1.76268		LIX1L	0.690833	7.9021	2.80138	0.00664469	0.481266	-2.40045
LOC286177	-0.679142	1.57694	-2.0754	0.0393622	0.843414	-3.7315		GREB1	-0.831721	2.82301	-3.03678	0.00313472	0.168538	-1.77386		TARP /// TRGC2 /// TRGV9	1.01428	5.85011	2.80122	0.00664767	0.481266	-2.40078
LOC100129597	-0.782555	2.62408	-2.0733	0.0395601	0.843414	-3.73428		NDUFB10	0.610875	4.74891	3.04086	0.00309651	0.168538	-1.78418		ZNF274	0.593146	7.48894	2.79931	0.00668296	0.481266	-2.40467
PTPRZ1	-0.681787	3.56833	-2.07234	0.0396499	0.843414	-3.73554		CD7	0.969366	2.41293	3.04803	0.00303049	0.168538	-1.80629		IGFBP2	-1.49968	8.23879	-2.79384	0.00678475	0.481266	-2.41576
KRTAP4-4	0.812689	1.08554	2.07156	0.0397237	0.843414	-3.73658		GJB7	-0.844377	1.09538	-3.04383	0.00306898	0.168538	-1.8077		SLC16A1	-0.776362	7.81907	-2.79213	0.00681688	0.481266	-2.41923
POTED	1.25201	4.24956	2.07138	0.039741	0.843414	-3.73682		CCN6	-1.1759	0.723216	-3.03738	0.00312913	0.168538	-1.82819		RIMKLB	0.600858	5.80402	2.78986	0.0068598	0.481266	-2.42384
C6orf112	-0.714272	1.55713	-2.07128	0.03975	0.843414	-3.73694		MSRA-DT	-0.808358	0.504789	-3.04014	0.00310326	0.168538	-1.85631		ANKRD44	1.14465	6.12602	2.78959	0.00686497	0.481266	-2.42439
CT45A1	-0.928213	1.28673	-2.06924	0.0399435	0.843414	-3.73964		RANBP3L	-1.10937	-0.232106	-3.04514	0.00305695	0.168538	-1.87781		MSX2	-0.901889	4.32398	-2.78442	0.00696353	0.482784	-2.43485
C13orf33	-0.662536	9.46349	-2.05952	0.0408748	0.843414	-3.75243		MAP2	-0.943375	2.27295	-3.03024	0.00319688	0.168882	-1.78822		TNFSF13B	0.947394	7.48855	2.78343	0.00698259	0.482784	-2.43686
LY6H	0.736612	3.50768	2.05347	0.0414649	0.843414	-3.76038		SLC7A2	-1.00926	3.25695	-3.0334	0.00316669	0.168882	-1.79391		NPTX2	-2.0904	4.8996	-2.7806	0.00703732	0.485142	-2.44259
UOX	-0.67825	2.65244	-2.05305	0.0415052	0.843414	-3.76092		FAXC	-1.24349	1.23438	-3.03269	0.00317345	0.168882	-1.79978		FAM229B	0.654474	5.66403	2.77884	0.00707153	0.485351	-2.44614
OR51Q1	-0.680838	2.01725	-2.05166	0.0416418	0.843414	-3.76274		CRB3	0.773979	4.08605	3.02539	0.00324365	0.168882	-1.80072		LINC00483	0.864302	7.43635	2.77577	0.00713152	0.485351	-2.45234
TBX4	-0.851548	2.18715	-2.0485	0.041954	0.843414	-3.76688		ZNF665	-0.679409	2.82594	-3.02423	0.00325496	0.168882	-1.80285		ANKRD13B	-0.705247	5.40036	-2.77249	0.00719631	0.485351	-2.45897
VPREB1	-0.651813	1.38927	-2.04735	0.0420676	0.843414	-3.76838		MITF	-0.621399	3.6466	-3.01848	0.00331142	0.168882	-1.83836		NPL	0.648303	7.38163	2.77092	0.00722729	0.485351	-2.46212
LOC729966	0.613301	4.61725	2.04636	0.0421661	0.843414	-3.76967		ATP5F1D	0.638563	5.22262	3.01872	0.00330908	0.168882	-1.86741		CLIP4	1.09055	4.86504	2.76897	0.00726632	0.485351	-2.46607
C20orf197	-0.625878	1.88085	-2.04617	0.0421852	0.843414	-3.76992		MRPL23	0.990956	2.11863	3.02925	0.00320635	0.168882	-1.87062		FOXP2	1.13931	6.37056	2.76891	0.00726746	0.485351	-2.46619
WDR69	-0.76812	1.86004	-2.04208	0.0425939	0.844921	-3.77526		PKN2-AS1	-0.834702	0.202859	-3.027	0.00322801	0.168882	-1.90493		CEP85L	0.784329	5.94066	2.76516	0.00734259	0.487782	-2.47373
OR10A3	-0.654619	0.828918	-2.03741	0.043064	0.85112	-3.78134		MIR3198-1	1.18789	-0.403149	3.02368	0.00326034	0.168882	-2.09325		KCNMB4	-0.835755	6.31535	-2.75555	0.00753877	0.490237	-2.49306
CACNB4	-0.599418	3.749	-2.03594	0.0432125	0.851273	-3.78324		MIR99AHG	-1.24138	1.56394	-3.0153	0.00334303	0.169242	-1.83626		ADCY7	0.783189	5.99288	2.75548	0.00754026	0.490237	-2.4932
FCER1A	-0.658498	6.54153	-2.03541	0.0432665	0.851273	-3.78393		ZAP70	0.826694	3.84342	3.01179	0.00337825	0.169786	-1.8326		ZNF439	0.622985	4.66414	2.75364	0.00757839	0.490237	-2.4969
NKX2-1	1.23329	2.07732	2.03214	0.0436002	0.853008	-3.78818		FERMT3	0.610641	4.50466	3.01226	0.00337357	0.169786	-1.8454		PBX1	0.767716	8.21798	2.75329	0.00758557	0.490237	-2.49759
MS4A6E	-0.864616	1.3605	-2.03185	0.0436293	0.853008	-3.78855		SRP14P3	0.726524	0.0382028	3.00618	0.00343537	0.172241	-2.07123		MCM8	-0.752231	5.95856	-2.75314	0.00758871	0.490237	-2.49789
LINC00466	-0.658331	2.62963	-2.02463	0.0443739	0.856503	-3.7979		WASF3-AS1	-1.47989	0.118443	-3.00357	0.00346218	0.172338	-1.92624		HLA-DQB1 /// HLA-DRB1 /// HLA-DRB4 /// HLA-DRB5 /// LOC100996809 /// LOC101060835	0.630574	11.2632	2.75304	0.00759088	0.490237	-2.4981
FLJ41941	-0.892574	1.30136	-2.02398	0.0444419	0.856503	-3.79875		TFGP1	-0.679847	0.265299	-3.00456	0.00345196	0.172338	-1.96291		RAD54B	-1.00374	6.11109	-2.7471	0.00771534	0.49377	-2.51002
OR4K1	-0.773894	1.97366	-2.02129	0.0447224	0.856503	-3.80222		CYP2G1P	-1.0972	-0.525145	-3.00376	0.00346022	0.172338	-1.99818		FOSL1	-0.957637	6.03825	-2.74469	0.00776631	0.49377	-2.51484
TBX20	0.78183	1.50601	2.01426	0.0454619	0.856503	-3.81128		C4BPB	-1.02314	2.94356	-2.99845	0.00351535	0.173193	-1.87235		AKR1B10	1.30554	8.45608	2.74312	0.00779956	0.49377	-2.51797
PI15	-0.908491	7.68263	-2.01351	0.0455415	0.856503	-3.81224		PRDM6	-0.851954	2.56459	-2.99407	0.00356148	0.173193	-1.87586		TRBC1	0.785718	8.62886	2.74294	0.00780359	0.49377	-2.51835
EGF	-0.771822	5.1998	-2.0057	0.0463765	0.859476	-3.82226		GFER	0.61291	4.10624	2.9942	0.00356015	0.173193	-1.87908		LGR5	-1.68232	6.94377	-2.74189	0.00782593	0.49377	-2.52044
PCDHB16	0.815913	6.3205	1.99862	0.0471453	0.862412	-3.83132		SURF2	0.664235	2.57749	2.99919	0.00350768	0.173193	-1.8914		PARP8	0.640091	7.46635	2.74052	0.00785523	0.49377	-2.52318
DDTL	1.20459	5.8671	1.99761	0.0472555	0.862516	-3.83261		LINC00612	0.774413	1.10881	2.99952	0.00350423	0.173193	-1.99594		GGTA1P	0.825726	6.4813	2.73855	0.00789764	0.49377	-2.52712
C17orf64	-0.785058	1.97721	-1.99644	0.0473837	0.862516	-3.8341		SSNA1	0.616711	4.32408	2.99223	0.003581	0.173449	-1.89006		TCEAL7	0.89193	5.25248	2.73753	0.00791972	0.493838	-2.52917
ATP6V1B1	0.700488	1.31291	1.99324	0.0477365	0.862516	-3.83819		NR2F1-AS1	-0.673462	3.1884	-2.98574	0.00365076	0.175837	-1.90504		CARD16	0.67947	8.74469	2.72811	0.00812554	0.497829	-2.54795
PCDHGB3	0.593217	4.40257	1.97785	0.0494627	0.866109	-3.85772		MIR200B	1.30712	2.05809	2.98222	0.00368908	0.176864	-1.99851		EAF2	0.699147	7.10338	2.72802	0.00812771	0.497829	-2.54814
KPRP	-0.62425	2.39152	-1.97468	0.0498241	0.866109	-3.86172		NINL	-0.796292	4.4008	-2.97627	0.00375472	0.177556	-1.99373		DPP4	0.715317	6.40768	2.72782	0.00813197	0.497829	-2.54853
GAS1	-0.71171	7.50332	-1.97428	0.04987	0.866109	-3.86223		MIR4635	1.09181	1.19351	2.97511	0.00376769	0.177556	-2.06528		DOCK8	0.956794	6.37389	2.72093	0.00828589	0.501936	-2.56225
								GCATP1	0.956064	0.87127	2.97873	0.00372749	0.177556	-2.07264		KLF12	0.984988	6.66485	2.72073	0.00829039	0.501936	-2.56264
								ATP5MC2P3	0.746356	1.16079	2.97355	0.00378512	0.177781	-2.04606		PPM1K	0.617432	7.18066	2.72005	0.00830582	0.501936	-2.564
								LINC00472	-0.677527	2.02549	-2.96305	0.00390448	0.179036	-1.95537		MTMR11	0.750937	8.63376	2.71399	0.00844369	0.502646	-2.57605
								DHRS4	0.780988	3.1423	2.96186	0.00391818	0.179036	-1.96067		PLXNC1	0.829322	7.04626	2.71124	0.00850677	0.503721	-2.58149
								SLC8A1-AS1	-0.58868	3.24713	-2.95926	0.00394836	0.179036	-1.97057		EVI2B	0.857497	7.66321	2.7078	0.00858665	0.504933	-2.58832
								EIF1B-AS1	-0.672165	2.62949	-2.94659	0.00409856	0.179036	-1.99006		MAGEA2 /// MAGEA2B	-0.743199	2.64285	-2.70438	0.00866659	0.504933	-2.5951
								SALRNA2	-0.795653	1.18489	-2.95065	0.00404986	0.179036	-2.01273		F8	0.603059	5.3274	2.70409	0.00867337	0.504933	-2.59567
								CENPX	0.591514	4.61332	2.94122	0.00416389	0.179036	-2.03076		CDKN2C	0.648803	6.5917	2.70217	0.00871859	0.504933	-2.59947
								LINC00698	-0.918619	0.921331	-2.94587	0.00410731	0.179036	-2.032		SNRPB	-0.643343	10.7441	-2.70195	0.0087238	0.504933	-2.59991
								ZFPL1	0.596379	2.19205	2.93944	0.00418569	0.179036	-2.04324		GIMAP2	0.727345	7.21559	2.70179	0.00872757	0.504933	-2.60023
								NRARP	0.680853	6.2478	2.95943	0.00394643	0.179036	-2.08012		GSTA1	1.14215	6.20163	2.69593	0.00886686	0.507767	-2.6118
								NCF1C	1.2109	1.12038	2.96307	0.00390423	0.179036	-2.10277		DNASE1L3	1.05748	7.83281	2.69482	0.0088935	0.507767	-2.61399
								MIR3174	0.971117	0.873205	2.96337	0.00390082	0.179036	-2.1055		KLRC1 /// KLRC2	1.08483	5.01926	2.69383	0.00891748	0.507767	-2.61596
								MAPK10-AS1	-0.968241	-0.590345	-2.94947	0.004064	0.179036	-2.12714		CHRM3	-0.813338	6.14165	-2.69355	0.00892408	0.507767	-2.6165
								RN7SL521P	1.03375	-0.114789	2.94633	0.0041017	0.179036	-2.22308		ANPEP	1.25733	6.94198	2.69162	0.00897068	0.507767	-2.6203
								TRGV3	1.22816	-0.428711	2.94663	0.00409812	0.179036	-2.24618		GIMAP7	0.993452	6.47022	2.69101	0.0089855	0.507767	-2.62151
								PPP1R17	-1.02967	-0.597337	-2.93457	0.00424599	0.180667	-2.15172		IL18BP	0.630813	6.60659	2.68787	0.00906196	0.509638	-2.6277
								PLEKHF1	0.706138	2.66978	2.93207	0.00427718	0.180838	-2.04442		AC024560.2	0.892051	6.83546	2.6828	0.00918675	0.511223	-2.63769
								IFITM1	1.13639	5.43852	2.9319	0.0042794	0.180838	-2.07049		TMEM200A	0.997888	8.1566	2.67832	0.00929834	0.511223	-2.6465
								GADD45G	0.975935	2.1373	2.93083	0.00429284	0.180838	-2.08221		C20orf27	-0.611445	7.39333	-2.67735	0.00932251	0.511223	-2.6484
								DNAH7	-0.69176	4.42838	-2.93031	0.0042994	0.180838	-2.11467		JAG2	-0.673422	6.90536	-2.67692	0.00933339	0.511223	-2.64925
								KRTAP5-1	1.02835	1.1612	2.92902	0.00431569	0.181041	-2.15441		IQGAP2	0.778474	7.89673	2.67419	0.00940209	0.511223	-2.6546
								C1QB	0.871674	4.3319	2.92723	0.00433833	0.181205	-2.04237		ZEB2	1.08939	5.32112	2.67343	0.00942139	0.511223	-2.6561
								HECW2	-0.75	4.72482	-2.92597	0.00435443	0.181205	-2.14297		RCBTB2	0.644302	7.17837	2.67288	0.00943525	0.511223	-2.65717
								SHROOM1	0.700434	6.17866	2.92642	0.00434866	0.181205	-2.15982		KLHL6	0.973993	5.62253	2.66999	0.00950883	0.511748	-2.66284
								PYCARD	0.814868	3.30204	2.92108	0.00441712	0.18278	-2.05278		LDLRAD4	0.824348	5.56667	2.66763	0.00956926	0.512424	-2.66747
								LMNTD2	0.976513	2.9731	2.91862	0.00444903	0.18278	-2.0714		PRKG1	0.636492	6.88249	2.66272	0.00969624	0.514869	-2.67708
								IGF2BP1	-2.07546	1.93054	-2.91357	0.00451525	0.18278	-2.07234		RBM43	0.693096	5.445	2.6588	0.00979866	0.514869	-2.68475
								ZMYND10	-0.675806	2.14618	-2.91223	0.00453293	0.183139	-2.07242		P2RY10	0.665249	5.16142	2.65871	0.00980099	0.514869	-2.68492
								GAPDHP60	0.619451	1.6793	2.91008	0.00456144	0.183864	-2.13478		FLI1	0.74274	6.09137	2.65076	0.0100119	0.514869	-2.70045
								ZNF541	-1.22121	-0.415955	-2.90955	0.00456854	0.183864	-2.17887		GPR18	1.00968	5.59985	2.64973	0.0100393	0.514869	-2.70244
								GRIK2	-0.968073	0.866517	-2.90699	0.00460268	0.183957	-2.11463		DTD1	-0.616661	8.77646	-2.6378	0.0103644	0.515949	-2.72567
								MAGI2	-0.71975	4.0303	-2.90858	0.00458151	0.183957	-2.14292		RCC1	-0.621164	7.57881	-2.63738	0.010376	0.515949	-2.72648
								LIF-AS2	0.955392	1.66349	2.90773	0.00459285	0.183957	-2.16016		GATM	0.960478	5.88543	2.63709	0.0103838	0.515949	-2.72703
								C22orf23	0.738454	1.14378	2.90522	0.00462656	0.183957	-2.18961		RBMS3	0.932548	6.0666	2.63631	0.0104055	0.515949	-2.72855
								KCNG2	0.825778	1.5164	2.90386	0.00464499	0.184092	-2.17371		RGL1	0.615665	7.43272	2.63481	0.0104472	0.515949	-2.73146
								NOX4	-1.10331	2.01626	-2.89269	0.00479838	0.184184	-2.11617		CHP2	1.46907	7.8736	2.62993	0.0105837	0.517016	-2.74092
								RAC2	0.593297	4.70147	2.89737	0.00473359	0.184184	-2.14079		RORA	0.940105	6.43594	2.62948	0.0105966	0.517016	-2.7418
								LINC00244	-1.19806	0.453927	-2.90166	0.00467482	0.184184	-2.14641		CDCA4	-0.591967	6.82831	-2.6281	0.0106354	0.517634	-2.74447
								ADGRD1	-0.879663	3.38041	-2.89243	0.00480202	0.184184	-2.14679		MS4A2	0.752158	4.12355	2.62066	0.0108478	0.518168	-2.75886
								STX11	0.79435	1.87945	2.89291	0.0047953	0.184184	-2.17131		TRDV3	0.98016	4.61027	2.61815	0.0109205	0.518168	-2.76372
								UQCRQ	0.605151	5.26813	2.89583	0.00475474	0.184184	-2.18008		IL10RA	0.684126	7.05268	2.61622	0.0109765	0.518168	-2.76744
								PIFO	-1.07015	-0.0305881	-2.89833	0.00472035	0.184184	-2.18201		CDC25A	-0.684973	6.89111	-2.61418	0.011036	0.518168	-2.77138
								ARPC4-TTLL3	0.979451	1.33954	2.89868	0.00471549	0.184184	-2.2018		MS4A6A	0.600269	8.5104	2.60741	0.0112355	0.518168	-2.78441
								RNY1P4	-0.778009	0.119573	-2.89252	0.00480081	0.184184	-2.20204		RBP2	-1.16482	5.39919	-2.60722	0.0112412	0.518168	-2.78478
								TRBV29OR9-2	0.963747	1.14801	2.9004	0.00469198	0.184184	-2.21201		CDC25B	-0.856242	8.94375	-2.60667	0.0112576	0.518168	-2.78584
								TMPRSS2	0.605032	7.54557	2.89269	0.00479839	0.184184	-2.31396		ZNF682	0.612709	5.078	2.60351	0.0113521	0.518168	-2.79192
								PDGFRA	-0.640545	6.6898	-2.8921	0.00480665	0.184184	-2.31943		FLJ32255	0.598622	5.23271	2.60289	0.0113706	0.518168	-2.79311
								HSBP1L1	0.607024	4.32374	2.88162	0.00495513	0.186778	-2.16183		PSMB9	0.666843	9.26168	2.60172	0.0114059	0.518168	-2.79536
								SLC24A2	-1.26964	0.740577	-2.88395	0.0049217	0.186778	-2.1631		RNASE6	0.680289	7.71092	2.60078	0.0114344	0.518168	-2.79717
								SLC26A5	-0.684019	1.06483	-2.88424	0.0049176	0.186778	-2.16845		ARHGAP25	0.646857	6.44356	2.6006	0.0114397	0.518168	-2.79751
								LINC01915	-0.939297	0.224702	-2.88261	0.00494095	0.186778	-2.20582		BMP2	0.658564	7.80762	2.59397	0.0116415	0.518168	-2.81022
								MIR326	1.06137	-0.359401	2.88436	0.00491593	0.186778	-2.35791		TRAT1	0.651559	4.10101	2.59388	0.0116445	0.518168	-2.81041
								LENG1	0.598834	2.69956	2.87959	0.0049844	0.187203	-2.15709		GIMAP1	0.773823	5.42516	2.59189	0.0117056	0.518168	-2.81422
								TBC1D10C	0.694182	4.06922	2.87873	0.00499679	0.18733	-2.15631		SASH3	0.642828	7.08016	2.58949	0.0117799	0.518168	-2.81881
								ATP5ME	0.607558	4.60968	2.87662	0.00502738	0.18739	-2.19397		CCPG1 /// DYX1C1-CCPG1	0.690326	7.11948	2.58493	0.0119221	0.518168	-2.82753
								PLIN4	0.617954	3.18565	2.87219	0.00509221	0.18853	-2.16528		HLA-DQB1 /// LOC101060835	0.938289	8.60845	2.58426	0.0119433	0.518168	-2.82882
								CTF1	-0.933483	0.784879	-2.86989	0.00512621	0.188837	-2.20946		ABI3BP	1.491	6.83711	2.58257	0.0119964	0.518168	-2.83204
								PTPRG-AS1	-0.593907	2.0654	-2.86625	0.00518045	0.189092	-2.17856		ZHX1	0.730946	6.90351	2.58247	0.0119995	0.518168	-2.83223
								GOLGA2P10	0.858697	3.44144	2.85889	0.00529162	0.189092	-2.1947		LIFR	0.9755	5.12105	2.58159	0.0120275	0.518168	-2.83392
								ADAT3	0.722325	3.45603	2.85851	0.00529754	0.189092	-2.19527		TLR7	0.723091	4.83263	2.58031	0.0120681	0.518168	-2.83637
								USHBP1	-0.619004	2.24729	-2.85849	0.00529782	0.189092	-2.19545		TLR8	0.908054	5.41848	2.57665	0.0121846	0.518168	-2.84334
								ZDHHC15	-0.679338	1.38537	-2.86372	0.00521848	0.189092	-2.19871		LMO4	0.662817	8.31481	2.5765	0.0121893	0.518168	-2.84363
								ADAMTS9-AS2	-0.610781	2.91774	-2.85972	0.005279	0.189092	-2.20125		TMEM35	0.794509	4.43707	2.57043	0.0123852	0.519945	-2.8552
								ASMTL-AS1	0.668953	3.7773	2.85442	0.0053603	0.189092	-2.20755		RNF144B	0.774116	5.93398	2.56981	0.0124052	0.519945	-2.85637
								FAM66C	-0.653172	1.60785	-2.85348	0.00537489	0.189092	-2.2182		KIAA1377	0.590596	5.32108	2.56972	0.0124081	0.519945	-2.85654
								NUDT8	1.05203	2.50941	2.85419	0.00536378	0.189092	-2.23281		ACTR3B	-0.612323	6.39399	-2.56409	0.0125925	0.523195	-2.86725
								FGF10	-0.942208	0.853327	-2.85124	0.00540966	0.189092	-2.23964		ADH1A	0.641165	3.95136	2.56375	0.0126037	0.523195	-2.86789
								FIGN	-0.729137	2.65525	-2.83916	0.00560075	0.189092	-2.24485		CCL19	1.60585	7.30526	2.5588	0.0127682	0.52436	-2.8773
								TACSTD2	-1.51619	3.19246	-2.84467	0.00551274	0.189092	-2.26956		CD69	1.12408	5.23884	2.55595	0.0128636	0.52436	-2.8827
								TET2-AS1	0.611538	1.61252	2.84541	0.00550116	0.189092	-2.27601		FCGR2B	0.777573	6.62214	2.55558	0.012876	0.52436	-2.8834
								LRRC77P	-1.20172	-0.291316	-2.85553	0.00534324	0.189092	-2.27983		MYC	-0.924401	10.1697	-2.55302	0.0129625	0.52436	-2.88825
								CCDC150	-0.620916	3.91158	-2.84595	0.00549259	0.189092	-2.28247		CHRDL1	1.38852	5.69976	2.5518	0.0130038	0.52436	-2.89056
								CRPPA-AS1	-0.79618	0.510961	-2.84114	0.00556901	0.189092	-2.28517		RARRES3	0.919311	8.07521	2.55148	0.0130147	0.52436	-2.89117
								KCNH8	-0.80485	4.0324	-2.8441	0.00552188	0.189092	-2.30417		CXCL13	1.86452	6.98208	2.54769	0.0131439	0.526497	-2.89833
								PER3	-0.648708	4.22911	-2.8426	0.00554569	0.189092	-2.31089		CLEC10A	0.630879	6.29779	2.54402	0.0132704	0.526584	-2.90527
								CDH13	-0.609149	4.3997	-2.84726	0.00547191	0.189092	-2.31199		UBAP2L	-0.703751	8.08226	-2.54399	0.0132711	0.526584	-2.90531
								GPR171	0.928076	0.998206	2.85264	0.00538783	0.189092	-2.31526		ZNF329	0.691782	5.72654	2.54145	0.0133593	0.526584	-2.91011
								DND1P1	1.1902	1.62758	2.83956	0.00559436	0.189092	-2.31711		GAL	-1.45688	6.51332	-2.54	0.01341	0.526584	-2.91286
								ROBO2	-0.763414	4.15113	-2.83707	0.00563451	0.189092	-2.32636		FLJ22763	1.05398	6.55578	2.53737	0.013502	0.526584	-2.91781
								KIFC2	0.5934	5.8024	2.85054	0.00542052	0.189092	-2.3329		TRAC /// TRAJ17 /// TRAV20 /// TRDV2	0.616344	7.9009	2.53671	0.0135252	0.526584	-2.91905
								TAF1A-AS1	-0.867071	-0.325955	-2.83839	0.00561314	0.189092	-2.34055		SLC4A2	-0.855187	6.98874	-2.53556	0.0135657	0.527111	-2.92122
								FKBP1AP2	0.919532	0.638902	2.84037	0.00558133	0.189092	-2.36674		ZNF350	0.592006	5.44596	2.53276	0.0136646	0.529205	-2.92648
								TEX43	1.46206	0.587168	2.85479	0.00535462	0.189092	-2.36877		NETO2	-0.864748	6.86193	-2.52951	0.0137804	0.531289	-2.93259
								FGF12	-1.09191	0.42563	-2.83647	0.00564415	0.189111	-2.28565		HIST3H2A	-0.613318	7.28853	-2.52659	0.0138854	0.531289	-2.93808
								CFAP70	-0.653663	3.32901	-2.83384	0.00568682	0.189422	-2.27969		MS4A8	0.932424	6.16667	2.52492	0.0139457	0.531289	-2.94122
								LRRIQ3	-0.982037	0.310735	-2.83393	0.0056854	0.189422	-2.30039		SYNJ1	0.682272	6.24967	2.52274	0.0140247	0.531289	-2.94531
								RPS23P8	0.850992	-0.245286	2.83262	0.00570672	0.189422	-2.43747		KRT80	-0.961063	5.25773	-2.52235	0.0140389	0.531289	-2.94604
								LETM2	-0.592322	2.57523	-2.82654	0.00580693	0.189976	-2.27077		ITM2A	0.871957	7.9094	2.52052	0.0141053	0.531289	-2.94946
								ELMO1-AS1	-0.970332	-0.0949189	-2.82882	0.00576917	0.189976	-2.3412		NGFRAP1	0.701046	10.3404	2.51798	0.0141984	0.531289	-2.95422
								ENDOG	1.05973	2.26826	2.82285	0.00586866	0.190496	-2.31241		PLSCR4	0.78365	7.15452	2.5178	0.0142052	0.531289	-2.95456
								LINC02664	-0.936471	0.290357	-2.82025	0.0059124	0.190728	-2.33376		MICA	0.609186	6.54293	2.51752	0.0142156	0.531289	-2.9551
								PDCD1	0.993936	1.30003	2.81947	0.00592563	0.190858	-2.37117		SAMSN1	0.895789	7.36782	2.51188	0.0144243	0.535682	-2.96564
								RNU7-180P	0.951334	-0.691541	2.81662	0.00597399	0.191555	-2.49333		TMEM140	0.655006	6.71357	2.50921	0.0145242	0.537622	-2.97063
								TEX52	0.729758	2.15882	2.81517	0.00599875	0.19173	-2.31947		CKAP2 /// IGLC1 /// IGLJ2 /// IGLJ2 /// IGLJ3 /// IGLJ3 /// IGLJ3 /// IGLV3-1 /// IGLV3-1 /// IGLV@	1.02153	8.21664	2.50748	0.0145893	0.537691	-2.97387
								AADACP1	-1.03445	1.84197	-2.81073	0.00607525	0.192176	-2.30433		CD2	0.639848	7.18889	2.50621	0.0146371	0.537691	-2.97623
								AKR1C4	-1.20245	-0.0716223	-2.81137	0.00606423	0.192176	-2.36499		IL15	0.730262	6.22648	2.50533	0.0146701	0.537691	-2.97786
								TST	0.628251	5.58308	2.80766	0.00612868	0.192321	-2.41705		RGS17	0.605292	4.24862	2.5035	0.0147397	0.537691	-2.98128
								LUZP2	-1.01735	0.621452	-2.80429	0.0061878	0.193093	-2.34844		ZNF625 /// ZNF625-ZNF20	0.608159	4.85528	2.50238	0.0147823	0.537691	-2.98337
								KRT8P33	0.711788	2.14179	2.80193	0.00622947	0.194037	-2.34882		SLAMF8	0.803719	6.44368	2.49929	0.0149005	0.538482	-2.98912
								PRSS27	-0.789172	1.60004	-2.79373	0.00637636	0.194547	-2.34627		NLRC3	0.743202	5.41929	2.49889	0.0149158	0.538482	-2.98987
								SOX11	-1.07013	1.4221	-2.79278	0.00639347	0.194547	-2.34725		PDGFRA	0.620071	9.35878	2.49539	0.0150508	0.538482	-2.99637
								RASAL3	0.686356	4.27246	2.7929	0.00639133	0.194547	-2.36522		FCER1A	0.815701	4.59404	2.49497	0.0150673	0.538482	-2.99717
								CCDC158	-1.21196	0.0557123	-2.79161	0.00641483	0.194547	-2.39102		TMEM52	-0.676433	4.97047	-2.49248	0.015164	0.538482	-3.00179
								RIPOR3-AS1	-0.832938	0.297649	-2.79341	0.00638202	0.194547	-2.39409		CHST4	-0.905503	4.87283	-2.48724	0.0153695	0.543319	-3.01151
								EIF4EBP3	0.763	1.30023	2.79073	0.00643083	0.194547	-2.41273		ZDHHC9	-0.623116	8.6845	-2.48608	0.0154156	0.544128	-3.01367
								PIMREGP2	1.15765	-0.466645	2.78795	0.00648167	0.195172	-2.54203		NCF1	0.747458	6.05127	2.48533	0.0154452	0.544226	-3.01506
								MSRB1	0.61734	3.91261	2.78479	0.00654009	0.19608	-2.37256		DEFA5	-1.70647	5.92951	-2.48367	0.015511	0.544226	-3.01813
								TSSK6	0.791665	1.51854	2.78577	0.00652191	0.19608	-2.4156		LOC101928789 /// SP140	0.711032	4.89928	2.48161	0.015593	0.544851	-3.02194
								PCAT1	-0.86014	1.78446	-2.78363	0.00656152	0.19644	-2.36539		DENND5B	0.627749	6.03819	2.48144	0.0156002	0.544851	-3.02227
								CFD	0.893379	3.17254	2.782	0.00659192	0.196784	-2.36995		KLRC4-KLRK1 /// KLRK1	0.627667	6.32498	2.47985	0.0156636	0.544851	-3.0252
								TNFSF13	0.698268	3.17392	2.77911	0.00664608	0.197668	-2.37509		NAPEPLD	0.659521	7.62823	2.47689	0.0157831	0.54607	-3.03068
								PCDHGA12	0.735572	2.40467	2.77839	0.00665955	0.197668	-2.39059		RTN1	0.607372	5.02642	2.47621	0.0158106	0.54607	-3.03194
								RASSF10	1.62012	2.61344	2.77884	0.00665118	0.197668	-2.39924		GCNT2	0.975177	5.20013	2.47318	0.0159335	0.54607	-3.03753
								BOLL	-0.921064	0.729254	-2.77619	0.00670124	0.198336	-2.40693		CX3CR1	0.725541	4.86721	2.47239	0.0159657	0.54607	-3.03898
								OTOGL	-1.12095	0.436975	-2.77551	0.00671403	0.198336	-2.41201		ARHGEF6	0.632303	7.11543	2.46567	0.0162423	0.546216	-3.05137
								SEPTIN9-DT	0.805985	1.49593	2.7748	0.00672759	0.198336	-2.43812		SOX12	-0.592229	5.4704	-2.46457	0.016288	0.546216	-3.0534
								COL6A4P1	-0.920176	1.00214	-2.76523	0.00691179	0.20146	-2.41893		MAF	0.699548	8.40386	2.46347	0.016334	0.54698	-3.05543
								ACADS	0.793212	4.53138	2.76525	0.00691143	0.20146	-2.43633		SLC38A6	0.602363	6.52717	2.45808	0.0165597	0.5507	-3.06533
								CD27	0.673046	2.03135	2.76187	0.00697762	0.20146	-2.43644		C1RL	0.656822	7.04558	2.45469	0.0167034	0.5507	-3.07156
								IDUA	0.67953	4.55864	2.76203	0.00697433	0.20146	-2.4527		MRPL38	-0.682015	8.06746	-2.45379	0.016742	0.5507	-3.07322
								SMIM32	1.40828	2.18492	2.76121	0.0069905	0.20146	-2.45708		P2RY8	0.620074	5.86412	2.45234	0.0168036	0.5507	-3.07586
								ABHD17AP1	0.841619	1.18931	2.76397	0.00693643	0.20146	-2.48296		BOK	-0.594978	6.96118	-2.45175	0.0168289	0.5507	-3.07695
								KRT18P5	0.669878	1.06572	2.75876	0.00703899	0.202014	-2.48792		CHST5	0.94305	7.78415	2.44647	0.0170564	0.5507	-3.08662
								SULT1A3	0.972016	-0.416706	2.75881	0.00703799	0.202014	-2.5904		CEMIP	-1.56029	7.8656	-2.44492	0.0171235	0.5507	-3.08945
								ZNF524	0.596728	3.62168	2.75809	0.00705229	0.202117	-2.42695		LZTS3	-0.616658	6.67946	-2.44357	0.0171827	0.550745	-3.09193
								TBC1D3L	1.26725	2.07624	2.75699	0.007074	0.202182	-2.46635		AGTR1	0.642222	3.56378	2.44346	0.0171873	0.550745	-3.09213
								MIOS-DT	-0.614904	1.6206	-2.75341	0.00714558	0.202603	-2.43606		HSD17B6	0.754327	6.12909	2.43861	0.0174002	0.552577	-3.10099
								ZNF677	-0.678572	2.49068	-2.75309	0.00715206	0.202603	-2.43885		VAMP1	0.706383	6.74741	2.4371	0.017467	0.552577	-3.10375
								DBIL5P2	-1.02309	-0.463654	-2.75285	0.00715689	0.202603	-2.51248		ANK2	1.25951	4.88515	2.43665	0.0174868	0.552577	-3.10457
								POT1-AS1	-1.31718	0.19875	-2.75124	0.0071894	0.202971	-2.46902		C1orf115	0.892135	6.9042	2.43592	0.0175192	0.552577	-3.1059
								ZNF578	-0.978397	0.287361	-2.74994	0.00721575	0.203439	-2.47538		MS4A4A	0.90451	7.20747	2.43571	0.0175286	0.552577	-3.10628
								LINC00222	-0.785849	0.717225	-2.74864	0.00724202	0.203895	-2.46724		ERRFI1	-0.762504	8.35259	-2.43537	0.0175438	0.552577	-3.10691
								TFAP2A	-1.17144	2.74807	-2.74543	0.00730765	0.203895	-2.47109		TEP1	0.60395	7.39654	2.43323	0.0176388	0.552577	-3.11079
								RPUSD1	0.629755	4.65373	2.74776	0.00725993	0.203895	-2.49019		PHLPP2	0.653747	7.15218	2.43306	0.0176464	0.552577	-3.1111
								SPACA6P-AS	-0.770238	1.47641	-2.73614	0.00750034	0.207686	-2.47344		IRX2	-1.17162	6.04362	-2.43253	0.0176703	0.552577	-3.11208
								C2CD6	-0.856561	0.825111	-2.73506	0.00752303	0.207686	-2.48805		ITGAL	0.782106	6.02469	2.43101	0.0177385	0.552577	-3.11485
								PSD2	-1.22047	-0.38001	-2.73297	0.00756714	0.208313	-2.53499		MEST	-0.777846	9.46541	-2.43093	0.017742	0.552577	-3.11499
								FAM89B	0.589252	3.39159	2.73242	0.00757889	0.208314	-2.48026		TIAM2	0.641313	5.57693	2.42989	0.0177886	0.552577	-3.11688
								SCEL	-1.3906	1.32383	-2.73141	0.00760024	0.208435	-2.48007		CTPS1	-0.686327	6.75587	-2.42768	0.0178883	0.552577	-3.1209
								SDF2L1	0.68932	3.38335	2.72707	0.00769315	0.208435	-2.49092		PRSS23	-0.711501	9.33345	-2.42637	0.0179476	0.552577	-3.12328
								RPP25L	0.669724	3.03106	2.72483	0.00774142	0.208435	-2.49454		P2RX7	0.909633	4.4795	2.42465	0.0180259	0.552577	-3.12641
								ITPRID2-DT	-0.661709	1.36481	-2.72539	0.00772934	0.208435	-2.49878		HOTAIRM1	0.707132	6.14719	2.42444	0.0180353	0.552577	-3.12679
								RIPK4	0.660365	4.12334	2.7292	0.00764749	0.208435	-2.50595		EPDR1	-1.12407	7.5713	-2.42296	0.0181032	0.553018	-3.12949
								MIR429	1.07232	2.20706	2.72426	0.00775358	0.208435	-2.52121		FEZ1	0.659564	6.38871	2.41996	0.0182406	0.553497	-3.13492
								HYAL1	-0.712614	3.44173	-2.72443	0.00775	0.208435	-2.53792		SNX10	0.726007	6.72849	2.41919	0.0182759	0.553497	-3.13631
								GRIP2	-0.73719	3.89124	-2.725	0.00773772	0.208435	-2.57529		HMGN5	0.636162	6.12717	2.4191	0.0182803	0.553497	-3.13649
								LINC01276	-0.96259	0.774581	-2.72248	0.00779224	0.209138	-2.51712		RHOH	0.758701	6.56616	2.41777	0.0183418	0.553497	-3.1389
								IZUMO4	0.641257	1.68114	2.72101	0.00782419	0.209521	-2.53444		MPP1	0.594376	7.35282	2.41754	0.0183522	0.553497	-3.13931
								COLCA1	-1.0429	4.19853	-2.71839	0.00788161	0.209816	-2.62976		ZSCAN18	0.826081	7.05915	2.41661	0.0183955	0.553703	-3.141
								CLVS1	-0.921545	0.903128	-2.71689	0.0079147	0.209955	-2.52131		LOC100996732 /// LOC100996735 /// LOC645166 /// LOC654342	-0.654139	7.57739	-2.41414	0.0185102	0.555487	-3.14547
								ATP6V0CP1	0.607771	1.95245	2.7166	0.00792111	0.209955	-2.53145		MIR1204 /// PVT1	-0.824125	6.88947	-2.41402	0.0185158	0.555487	-3.14569
								NAPRT	0.604805	5.62335	2.71678	0.00791717	0.209955	-2.64019		GPSM2	-0.700292	8.32943	-2.41324	0.0185524	0.555487	-3.14711
								BMPR1B	-1.22054	1.26568	-2.71478	0.00796137	0.210428	-2.51676		PIK3CD	0.611061	6.6244	2.41231	0.018596	0.555487	-3.14879
								GASK1B-AS1	-0.82011	2.727	-2.71491	0.00795836	0.210428	-2.53295		CCR7	0.92454	6.05462	2.4095	0.0187279	0.555487	-3.15387
								WNK3	-0.608258	2.1038	-2.71234	0.00801563	0.211194	-2.52193		LAT2	0.614534	7.04499	2.40848	0.0187761	0.555487	-3.15572
								PRMT1P1	0.611042	1.56364	2.70846	0.00810261	0.212043	-2.56059		NLGN4X	0.922354	4.12231	2.40778	0.0188088	0.555487	-3.15697
								GNAO1-AS1	-0.916572	-0.134416	-2.70296	0.00822741	0.213718	-2.59422		ITPR1	0.624995	6.10416	2.40365	0.0190055	0.555487	-3.16444
								ZNHIT2	0.889047	2.69276	2.70228	0.00824296	0.213743	-2.54782		CAPN6	0.857942	5.04117	2.39981	0.0191892	0.555487	-3.17135
								MIR151A	1.03108	-0.419289	2.70202	0.00824892	0.213743	-2.69318		PRKCB	0.7279	6.61755	2.39966	0.0191968	0.555487	-3.17163
								PLCB1-IT1	-0.894845	0.921144	-2.70048	0.00828423	0.213794	-2.55873		AXIN2	-1.17269	8.67878	-2.39779	0.0192871	0.555487	-3.175
								RPS19P3	0.631028	1.331	2.70101	0.00827193	0.213794	-2.5858		GZMA	0.754922	7.05272	2.39748	0.0193019	0.555487	-3.17555
								UNC5C	-0.633941	4.15916	-2.70014	0.00829201	0.213794	-2.64683		SLC41A2	0.740904	6.52233	2.39617	0.0193656	0.555487	-3.17792
								YBX1P4	0.706354	1.83932	2.69917	0.00831434	0.21384	-2.57603		C2orf74 /// KIAA1841	0.595751	4.04875	2.39426	0.0194586	0.555913	-3.18136
								FMO2	-0.982686	0.73539	-2.69535	0.00840286	0.21418	-2.57271		UBE2QL1	0.76069	4.19516	2.38969	0.0196826	0.555913	-3.18957
								SLX1A-SULT1A3	0.991953	0.603701	2.6955	0.00839935	0.21418	-2.65364		CYTIP	0.755527	7.08391	2.38887	0.0197228	0.555913	-3.19103
								TRAJ26	0.97908	-0.316657	2.69555	0.00839824	0.21418	-2.70043		RNASEL	0.733908	6.42725	2.38826	0.0197527	0.555913	-3.19212
								PEF1-AS1	-0.734907	2.17752	-2.69218	0.00847704	0.21486	-2.56675		SCN3A	0.629206	3.42036	2.3881	0.0197611	0.555913	-3.19242
								LCA5	-0.594511	2.5108	-2.69039	0.00851921	0.21486	-2.57535		LOC101928000	0.591703	5.10873	2.38801	0.0197653	0.555913	-3.19258
								AKR1C7P	-0.982949	-0.448713	-2.69267	0.0084656	0.21486	-2.63085		SLC5A6	-0.682735	8.20721	-2.38214	0.0200573	0.559321	-3.20309
								PMS2P11	0.996588	-0.369156	2.69039	0.0085192	0.21486	-2.71153		KLRB1	0.731415	7.48899	2.37654	0.0203397	0.560545	-3.21312
								ZFPM2-AS1	-0.786352	1.53404	-2.68975	0.00853413	0.214975	-2.57146		RASSF5	0.643747	7.86022	2.37575	0.0203801	0.560828	-3.21454
								ITGB7	0.590175	2.71388	2.68196	0.00871996	0.216171	-2.58714		TM4SF1	-0.670247	9.86297	-2.37311	0.0205142	0.560828	-3.21924
								ZNF132-DT	-0.81549	1.47037	-2.68207	0.00871726	0.216171	-2.58737		PGM5	1.0936	5.58679	2.37267	0.0205372	0.560828	-3.22004
								LRRC7	-0.661867	2.21887	-2.68253	0.00870635	0.216171	-2.58967		FAM126B	0.617823	7.31631	2.37242	0.0205497	0.560828	-3.22048
								NECAB1	-0.798022	0.912994	-2.68378	0.00867616	0.216171	-2.59392		THEMIS	0.589147	3.63489	2.37057	0.0206445	0.561725	-3.22378
								FAM50B	1.10464	1.22567	2.68338	0.00868573	0.216171	-2.64429		SERTAD4	0.672364	5.43584	2.37011	0.0206682	0.561725	-3.2246
								LNCOC1	-1.0626	-0.531943	-2.68167	0.00872704	0.216171	-2.64863		EPHA7	0.769143	4.65061	2.36765	0.0207954	0.561725	-3.22899
								TCF4-AS2	-0.890349	-0.193216	-2.68056	0.00875366	0.216315	-2.6455		CSF2RB	0.822738	7.60281	2.36759	0.0207983	0.561725	-3.22909
								RGS19	0.698681	3.30964	2.67127	0.00898081	0.219147	-2.61109		ZAK	-0.627318	8.81578	-2.36326	0.0210234	0.563107	-3.2368
								SHROOM2	0.851188	4.67851	2.67195	0.008964	0.219147	-2.66277		TMCC3	0.94783	6.82165	2.35865	0.0212655	0.564656	-3.245
								CPNE7	1.97047	4.95674	2.66806	0.00906076	0.220242	-2.64002		MAFB	0.780347	8.43625	2.35608	0.0214015	0.564656	-3.24956
								SLC5A4	-0.756835	1.07383	-2.667	0.00908705	0.220263	-2.62762		MS4A1	1.73702	6.36778	2.3477	0.0218508	0.565573	-3.26443
								TMA16P2	-0.678684	0.731265	-2.66562	0.00912159	0.220263	-2.63932		ANO5	1.03238	5.03824	2.34709	0.0218838	0.565573	-3.26551
								BFSP1	-0.792071	0.0420429	-2.66634	0.00910361	0.220263	-2.66178		PDE5A	0.906413	7.01809	2.34691	0.0218935	0.565573	-3.26582
								ZSCAN5A-AS1	-0.879111	-0.211557	-2.66464	0.00914632	0.220263	-2.67282		ARSB	0.594767	4.64815	2.34576	0.0219555	0.56599	-3.26784
								BSN	-0.607632	3.49105	-2.66647	0.00910036	0.220263	-2.6741		AMACR /// C1QTNF3-AMACR	-0.647429	7.2383	-2.34484	0.022006	0.56599	-3.26949
								F3	-0.607255	6.59503	-2.66559	0.00912242	0.220263	-2.87501		CD86	0.642802	6.54306	2.34327	0.0220913	0.56599	-3.27226
								DOK2	0.5871	2.77809	2.66231	0.009205	0.220909	-2.6288		AMICA1	0.629519	7.00727	2.33883	0.0223352	0.567359	-3.2801
								TMEM18-DT	-0.936434	-0.227603	-2.66117	0.00923385	0.221263	-2.68076		SULT2B1	-0.685083	6.04403	-2.33504	0.0225445	0.567359	-3.28677
								FUT8-AS1	0.695326	1.66008	2.65847	0.0093028	0.221976	-2.66229		AK025975 /// RP1-74M1.3	-0.611632	5.17119	-2.33072	0.022786	0.567359	-3.29438
								KCNA3	0.994742	3.24553	2.6551	0.00938918	0.222181	-2.64417		TMEM97	-0.869185	9.01961	-2.33065	0.0227901	0.567359	-3.29451
								P2RY8	0.73674	3.31241	2.65616	0.00936193	0.222181	-2.64443		SULT1A2	0.612517	8.32946	2.32955	0.022852	0.567359	-3.29645
								JARID2-AS1	0.621803	1.94268	2.65202	0.00946879	0.222923	-2.66262		RBCK1	-0.598149	9.39496	-2.32437	0.0231452	0.567359	-3.30555
								MIR3173	0.899513	-0.113392	2.65187	0.00947255	0.222923	-2.76897		HIST1H2AC	0.700365	8.74529	2.32382	0.0231764	0.567359	-3.30651
								TRAC	0.750626	3.2049	2.64992	0.00952333	0.223396	-2.65618		EPHA3	1.10188	4.76275	2.321	0.0233375	0.567359	-3.31146
								TEX14	-0.590875	2.18232	-2.64889	0.00955022	0.223774	-2.6605		ADORA2B	-0.719167	7.89509	-2.32002	0.0233939	0.567359	-3.31318
								RDM1P5	-0.619309	1.94573	-2.64707	0.00959797	0.224041	-2.66129		ATP2C2	0.647714	8.87865	2.31889	0.0234586	0.567359	-3.31515
								ADAMTS6	-0.622759	3.9157	-2.64672	0.00960716	0.224041	-2.74963		SETBP1	0.622893	5.62041	2.31758	0.0235345	0.567359	-3.31745
								GUSBP11	0.621684	1.5513	2.64515	0.00964851	0.224309	-2.68953		FAM46C	0.830475	8.77785	2.31466	0.0237034	0.567434	-3.32256
								TSLP	-1.03758	-0.495022	-2.64556	0.00963779	0.224309	-2.71639		VCAM1	0.806953	7.83529	2.31378	0.0237546	0.568082	-3.3241
								LY6G5C	-0.593704	1.6846	-2.63815	0.00983491	0.225517	-2.67965		DMXL2	0.706753	7.84836	2.31278	0.023813	0.568321	-3.32585
								TRPM5	1.05101	2.51291	2.63762	0.00984916	0.225517	-2.68615		LCN15	-1.081	5.61578	-2.31234	0.023839	0.568363	-3.32663
								AGBL4	-1.28891	1.00211	-2.63423	0.00994088	0.225517	-2.68854		SCIN	1.33124	6.66335	2.31149	0.0238883	0.568618	-3.3281
								RPS15AP10	0.711335	1.8352	2.64114	0.00975487	0.225517	-2.68887		CCR2	0.803705	5.8182	2.31085	0.023926	0.568618	-3.32922
								THOC3	0.616834	3.25788	2.63565	0.00990228	0.225517	-2.68892		C16orf54	1.02138	5.10047	2.30653	0.0241805	0.572442	-3.33677
								ZNF415	-0.685681	2.57499	-2.63563	0.00990284	0.225517	-2.69942		GMFG	0.692118	7.74012	2.30588	0.0242187	0.572769	-3.33789
								S100A5	-0.865819	-0.0567042	-2.63602	0.0098925	0.225517	-2.7232		ELL2	0.617201	7.67133	2.30082	0.0245204	0.575276	-3.34672
								FOXA1	1.31308	4.32873	2.63362	0.00995751	0.225517	-2.72679		FAM110C	0.677116	7.78912	2.29846	0.0246618	0.57732	-3.35082
								SERBP1P5	0.775832	0.117491	2.63507	0.00991798	0.225517	-2.77822		XCL1 /// XCL2	0.639892	4.97375	2.29831	0.0246711	0.57732	-3.35109
								PDIA3P2	1.04275	-0.111713	2.64015	0.00978145	0.225517	-2.79348		ARSE	-0.648791	8.0342	-2.2973	0.0247319	0.577355	-3.35284
								ZNF667	-0.730131	2.05124	-2.62747	0.0101256	0.226618	-2.70538		FAM169A	-0.85577	5.36255	-2.29596	0.0248126	0.577885	-3.35516
								MIF	0.925619	2.61776	2.62335	0.0102399	0.226618	-2.71285		GIMAP8	0.677591	5.89606	2.29411	0.0249252	0.577885	-3.35839
								LINC02611	-0.94012	-0.0909358	-2.62716	0.0101343	0.226618	-2.73704		HLA-DPA1	0.687882	11.045	2.29235	0.025032	0.577885	-3.36143
								PRRT1B	1.20262	1.66481	2.62407	0.0102199	0.226618	-2.74501		IRF4	0.668574	6.74006	2.27644	0.0260197	0.584979	-3.38897
								NOXA1	0.859563	4.87261	2.62873	0.0100911	0.226618	-2.76228		GPRIN3	0.627333	6.74248	2.27489	0.0261174	0.584979	-3.39164
								CD81-AS1	0.654433	0.730179	2.62319	0.0102445	0.226618	-2.76828		TOP1MT	-0.587779	7.34751	-2.27294	0.0262414	0.584979	-3.395
								MIR4479	1.04284	0.333854	2.62902	0.0100829	0.226618	-2.7913		NR3C1	0.78846	8.04752	2.27237	0.0262778	0.584979	-3.39599
								MIR141	1.06988	-0.548402	2.6246	0.0102052	0.226618	-2.83505		FAM126A	0.839545	6.68141	2.27185	0.026311	0.585165	-3.39689
								LGI2	-0.817025	2.53071	-2.62139	0.0102948	0.226692	-2.73194		DAPP1	0.623446	6.27233	2.26984	0.0264396	0.58636	-3.40035
								RPL7AP22	0.64125	1.62856	2.62052	0.010319	0.226692	-2.73486		FNBP1	0.663723	7.9936	2.26438	0.0267912	0.586516	-3.40974
								KCNB1	-0.820239	2.65496	-2.62007	0.0103318	0.226692	-2.74425		PRKD1	0.747881	4.81097	2.2638	0.0268288	0.586516	-3.41074
								SKIDA1	-0.969251	0.81409	-2.61511	0.0104718	0.227654	-2.73263		LOC101929272	0.773269	5.98675	2.26185	0.026955	0.586516	-3.41407
								CYCSP38	0.82986	0.240471	2.61508	0.0104727	0.227654	-2.81262		CCDC69	0.585881	6.4557	2.25996	0.0270783	0.586516	-3.41731
								RN7SL552P	0.813581	-0.945047	2.61492	0.0104771	0.227654	-2.85934		GHR	1.18474	4.87061	2.25962	0.0271011	0.586516	-3.41791
								FLVCR1-DT	-0.654283	1.60995	-2.61301	0.0105317	0.228017	-2.73196		ZNF304	0.6258	4.36498	2.25879	0.0271553	0.586516	-3.41933
								ABCC11	-0.827891	1.08653	-2.60845	0.0106628	0.228733	-2.74349		PPP1R9A	1.11591	6.5749	2.25765	0.0272301	0.586516	-3.42128
								ENTPD3	-0.63906	1.90421	-2.60496	0.0107642	0.228733	-2.75014		GLYR1 /// SEPT6	0.667784	6.94249	2.25718	0.027261	0.586516	-3.42209
								CYP3A7	-0.593177	0.365379	-2.60451	0.0107772	0.228733	-2.7751		KCTD12	0.935765	9.0975	2.25641	0.0273116	0.586516	-3.4234
								DHRSX-IT1	0.689789	1.73037	2.60116	0.0108753	0.229727	-2.77322		GZMK	0.906578	6.07096	2.25071	0.0276893	0.586516	-3.43315
								FAM167A	-0.761093	2.72826	-2.60071	0.0108885	0.229773	-2.77711		RP11-382B18.4	0.679765	4.04089	2.24916	0.0277933	0.586516	-3.43582
								HSD3BP5	-0.680683	1.53699	-2.5949	0.0110609	0.229854	-2.7698		VPREB3	0.801674	5.28872	2.24614	0.0279958	0.586516	-3.44097
								MTUS2	-0.871908	1.25719	-2.59461	0.0110698	0.229854	-2.77008		NR4A1	-0.707252	7.49621	-2.24556	0.0280348	0.586516	-3.44195
								RTEL1P1	0.621461	2.3608	2.5937	0.0110968	0.229854	-2.77306		KLB	0.633355	4.63923	2.24413	0.0281314	0.586516	-3.44439
								CXCR3	0.790286	1.92336	2.5985	0.0109538	0.229854	-2.77462		PCBD1	-0.624648	8.63671	-2.24372	0.0281594	0.586516	-3.4451
								DNAI1	-0.921905	0.131834	-2.59799	0.0109691	0.229854	-2.78822		TTC37	0.611417	8.02203	2.24023	0.0283965	0.586516	-3.45104
								NPY4R	1.59399	0.56321	2.59405	0.0110863	0.229854	-2.86328		STAP1	0.887289	4.73812	2.23614	0.0286762	0.586516	-3.45799
								RPL12P29	0.75747	0.988756	2.59217	0.0111428	0.229866	-2.81559		NR2F1	0.626597	5.80902	2.23547	0.0287225	0.586516	-3.45914
								CPE	-0.916486	3.99781	-2.59283	0.0111228	0.229866	-2.88917		MKI67	-0.661378	7.60472	-2.23489	0.0287625	0.586516	-3.46012
								RDH16	-0.78649	0.497622	-2.59088	0.0111817	0.229899	-2.79213		POLD2	-0.589517	8.30286	-2.23461	0.028782	0.586516	-3.4606
								ZNF396	-0.616173	1.66499	-2.58925	0.0112308	0.230047	-2.78112		CSTA	0.872197	7.47402	2.23362	0.0288505	0.586516	-3.46229
								MRPL37P1	0.624237	1.77777	2.58875	0.0112462	0.230047	-2.79343		PIK3AP1	0.643818	7.94091	2.23242	0.0289332	0.586516	-3.46432
								NPIPA5	0.665243	1.70188	2.58903	0.0112377	0.230047	-2.79497		PFN2	-0.667108	8.35709	-2.23174	0.0289807	0.586516	-3.46548
								LINC01852	-0.70909	0.25669	-2.58841	0.0112564	0.230047	-2.80792		RFX6	0.807964	3.76735	2.23119	0.0290186	0.586516	-3.4664
								LINGO3	1.14631	1.50699	2.58772	0.0112774	0.230047	-2.81913		HSD17B2	1.04485	8.37069	2.22769	0.0292629	0.586516	-3.47234
								WDR18	0.634447	4.23159	2.58831	0.0112595	0.230047	-2.82856		KIF5C	0.931367	5.78265	2.22135	0.0297094	0.587123	-3.48307
								CFAP43	-0.734482	1.52484	-2.58688	0.0113029	0.23023	-2.78581		DOCK10	0.749319	5.68602	2.21792	0.0299542	0.587123	-3.48887
								AK8	-0.810667	0.295438	-2.58662	0.0113107	0.23023	-2.80703		STON1	0.680371	5.45968	2.21735	0.0299949	0.587123	-3.48983
								MND1	0.63677	2.32265	2.58096	0.0114847	0.231558	-2.79906		MYEOV	-0.661975	6.5367	-2.21714	0.0300102	0.587123	-3.49019
								LINC00652	-0.987412	0.0520764	-2.58249	0.0114372	0.231558	-2.8167		RNF43	-0.713334	8.6297	-2.21661	0.030048	0.587172	-3.49109
								RN7SL2	0.775312	12.8152	2.58164	0.0114635	0.231558	-3.07211		GIMAP6	0.702262	6.4682	2.21445	0.0302033	0.587278	-3.49473
								LINC01315	0.928991	1.78066	2.58011	0.0115109	0.231804	-2.81334		RP4-758J24.5	0.617307	6.18774	2.2122	0.0303653	0.587868	-3.49852
								WASH9P	0.644577	2.73537	2.57635	0.0116279	0.23219	-2.8074		EIF4E3	0.62582	7.24288	2.2103	0.0305031	0.587868	-3.50172
								TRAPPC6A	0.635473	2.87811	2.57075	0.0118041	0.232639	-2.81939		AGO2	-0.743565	7.97203	-2.20823	0.0306537	0.588411	-3.5052
								ANGPT1	-0.675092	2.30243	-2.57017	0.0118224	0.232639	-2.83223		HCLS1	0.687068	8.03111	2.20207	0.0311061	0.58842	-3.51556
								AVPI1	0.610302	3.5917	2.57202	0.0117639	0.232639	-2.83385		AADACP1	0.690293	4.27653	2.19985	0.0312704	0.58842	-3.51928
								LARGE2	1.26129	4.09804	2.57243	0.0117509	0.232639	-2.83686		SNORA21	-0.600578	6.03233	-2.19626	0.0315378	0.589458	-3.5253
								SAP30-DT	-0.786702	0.34901	-2.56969	0.0118377	0.232639	-2.83827		CLDN2	-1.35603	6.14152	-2.19533	0.0316071	0.589458	-3.52685
								PPP1R27	0.763296	0.601011	2.56925	0.0118517	0.232639	-2.87612		GPR34	0.652239	6.49334	2.19486	0.0316425	0.589458	-3.52764
								CPNE8	-0.639594	3.79709	-2.57374	0.0117096	0.232639	-2.90439		DOCK2	0.642574	6.2199	2.19153	0.0318933	0.589458	-3.53321
								CRAT	0.670577	4.84579	2.56945	0.0118453	0.232639	-2.91259		MCM7	-0.634535	8.92959	-2.19129	0.0319112	0.589458	-3.53361
								WEE2	-0.936999	-0.0578329	-2.56837	0.0118795	0.232747	-2.84975		ZNF204P	0.69945	4.77717	2.19048	0.0319724	0.589458	-3.53496
								CFAP54	-0.87821	2.19986	-2.56713	0.0119192	0.232856	-2.84345		SULT1C2	1.02651	6.68993	2.18869	0.032108	0.589653	-3.53795
								GJD3	1.04477	-0.554579	2.56639	0.0119429	0.232856	-2.9367		C15orf65	0.656935	6.30532	2.1866	0.0322674	0.589653	-3.54144
								LHX6	-0.674079	2.23498	-2.56275	0.0120601	0.233862	-2.84414		HPDL	-0.83164	5.63736	-2.18621	0.0322975	0.589653	-3.5421
								FNDC9	0.594318	1.59329	2.56078	0.0121239	0.234662	-2.85098		CELP	-0.878639	5.2209	-2.18563	0.0323415	0.589744	-3.54306
								SCN11A	-1.19842	0.218513	-2.56015	0.0121441	0.234765	-2.84934		IFI16	0.674536	8.55368	2.18314	0.032532	0.589744	-3.54721
								SLC5A12	-1.29911	0.312076	-2.55784	0.0122195	0.234765	-2.85187		EDIL3	0.726702	9.24026	2.18026	0.0327542	0.589744	-3.55201
								M1AP	-0.751141	0.471242	-2.55809	0.0122113	0.234765	-2.85673		CYBRD1	0.787144	7.861	2.17786	0.0329403	0.589744	-3.556
								CSRP3	-0.916064	-0.633674	-2.55625	0.0122714	0.235023	-2.89327		PDE7B	0.618518	6.03966	2.17637	0.0330564	0.589744	-3.55848
								AGAP7P	1.24382	-0.649761	2.55433	0.0123346	0.235023	-2.96168		FCRL3	0.935042	4.67725	2.17461	0.0331934	0.589744	-3.5614
								KRT18P15	0.672829	2.32511	2.55311	0.0123751	0.235028	-2.85535		COL4A6	0.737929	4.64767	2.17409	0.033234	0.589744	-3.56226
								NUCB1-AS1	-0.651109	-0.231383	-2.55147	0.0124292	0.235408	-2.8969		AMPD1	0.888284	5.23769	2.17012	0.0335461	0.589744	-3.56885
								MYRFL	-1.14806	0.868975	-2.54519	0.0126394	0.235484	-2.87122		PLEKHB1	-0.807117	6.2393	-2.1697	0.0335793	0.589744	-3.56954
								SUSD3	1.00776	1.84164	2.54704	0.012577	0.235484	-2.87994		HHIP	1.04696	5.76235	2.16913	0.0336246	0.589744	-3.57049
								THPO	-0.741243	0.0873181	-2.54786	0.0125496	0.235484	-2.88877		TRERF1	0.640545	5.11834	2.16903	0.0336327	0.589744	-3.57066
								KRT7-AS	-1.03955	0.0756246	-2.545	0.0126456	0.235484	-2.88915		NT5DC2	-0.658352	7.0556	-2.16792	0.0337208	0.589744	-3.57251
								WDR11-AS1	-0.937655	-0.243617	-2.54411	0.0126756	0.235484	-2.90166		CECR1	0.640622	7.90895	2.16742	0.0337603	0.589744	-3.57333
								ZNF883	-0.94433	-0.36307	-2.5446	0.0126591	0.235484	-2.90412		OLFML1	0.683531	6.28664	2.16696	0.0337964	0.589744	-3.57408
								ALKBH7	0.619776	4.06286	2.5472	0.0125716	0.235484	-2.91131		RCAN2	0.858017	6.84485	2.1667	0.0338172	0.589744	-3.57452
								LINC01600	-0.874783	-0.763576	-2.54476	0.0126538	0.235484	-2.9235		OCA2	-0.633526	5.24961	-2.16031	0.0343282	0.592867	-3.58508
								CCDC83	-1.11612	-0.622736	-2.54113	0.0127768	0.23673	-2.91364		IGDCC4	0.697649	5.49187	2.15705	0.0345923	0.594008	-3.59047
								C4orf48	1.07096	2.82218	2.539	0.0128493	0.237439	-2.88274		PDGFD	0.758398	6.3055	2.15197	0.0350064	0.596254	-3.59885
								YWHAZP10	0.909648	0.732197	2.5383	0.0128732	0.237669	-2.92951		TFEC	0.728953	4.29385	2.14971	0.0351916	0.596629	-3.60256
								TPT1P9	0.729198	0.293662	2.5373	0.0129075	0.237691	-2.94524		PF4	-0.653459	6.99902	-2.14866	0.035278	0.596629	-3.60428
								MUC20	0.918713	4.99528	2.5362	0.0129456	0.237691	-2.97874		GNG4	-1.11326	6.05351	-2.1446	0.0356146	0.597119	-3.61096
								NPAS2-AS1	0.734318	0.75599	2.53338	0.0130428	0.237785	-2.9314		INSM1	0.971436	5.35236	2.14439	0.0356316	0.597119	-3.61129
								TSHZ2	-0.690573	5.83806	-2.53322	0.0130484	0.237785	-3.15627		FHL1	0.771224	9.18576	2.14329	0.0357233	0.597119	-3.6131
								KLHL33	-0.89529	1.49378	-2.53059	0.0131401	0.238057	-2.90059		HPGD	1.22021	8.56544	2.14196	0.0358348	0.597119	-3.61529
								VXN	-1.0829	-0.147484	-2.53224	0.0130826	0.238057	-2.9134		BOP1 /// MIR7112	-0.708273	7.15877	-2.14098	0.0359169	0.597119	-3.6169
								MIR4449	1.01138	1.4235	2.5306	0.0131397	0.238057	-2.92447		C1S	0.62072	10.0736	2.13886	0.0360943	0.597119	-3.62036
								NALT1	0.821522	0.691035	2.53032	0.0131493	0.238057	-2.94221		LRP8	-0.783687	6.32833	-2.13348	0.0365494	0.597248	-3.62916
								ZNF296	0.654072	2.69773	2.52838	0.0132174	0.23835	-2.90448		CR1	0.80167	5.13452	2.13315	0.036578	0.597248	-3.62971
								RNU6-724P	0.979348	0.320701	2.52856	0.0132109	0.23835	-2.96761		UBE2E2	0.638024	6.55363	2.13162	0.0367083	0.597248	-3.6322
								NDUFB7	0.64819	4.38671	2.52784	0.0132361	0.23835	-2.96965		TAGAP	0.875066	6.69853	2.13006	0.036842	0.597248	-3.63476
								SPATA6L	-0.614484	4.45258	-2.52814	0.0132258	0.23835	-3.0626		MPP7	0.791406	5.16676	2.12949	0.0368903	0.597248	-3.63568
								JSRP1	0.799476	1.57227	2.526	0.0133009	0.238493	-2.92181		LINC00341 /// SYNE3	0.68585	7.0817	2.12944	0.0368952	0.597248	-3.63577
								PTPRZ1	-1.36589	0.261544	-2.52426	0.0133624	0.238858	-2.91589		DPEP1	-1.32791	7.36342	-2.1275	0.0370616	0.597248	-3.63893
								DGCR6L	0.625787	3.15158	2.5217	0.0134535	0.24028	-2.92413		ARMCX1	0.736157	6.63262	2.12672	0.0371288	0.597248	-3.6402
								CFAP251	-0.611493	3.54319	-2.52005	0.0135125	0.240714	-3.00974		MACROD2	0.626781	4.80576	2.12576	0.0372117	0.597248	-3.64176
								CORT	0.891551	-0.382703	2.51776	0.0135946	0.24135	-3.01079		FAM150B	0.772488	4.7679	2.12489	0.0372867	0.597248	-3.64318
								MROH9	-0.709241	0.758069	-2.51679	0.0136293	0.241761	-2.93095		KLHDC1	0.589154	4.77032	2.12407	0.0373576	0.597248	-3.64451
								DRAXIN	-0.997415	0.57217	-2.51581	0.013665	0.241775	-2.933		MYO5A	0.745123	6.3638	2.12233	0.0375091	0.597248	-3.64735
								JPH4	-1.17058	0.363696	-2.51459	0.0137088	0.241933	-2.93604		OLFML3	0.604229	7.38036	2.12025	0.0376901	0.597248	-3.65072
								HOXA2	-0.746771	2.71504	-2.51486	0.0136992	0.241933	-2.96584		PRIMA1	0.710515	4.78309	2.11978	0.0377314	0.597248	-3.65149
								OLMALINC	0.616789	3.45514	2.51279	0.0137743	0.242472	-2.95569		PAX5	0.951421	5.26911	2.11873	0.0378231	0.597248	-3.65319
								PWWP2B	0.604796	5.17121	2.51302	0.013766	0.242472	-3.06371		PJA2	0.608423	8.28101	2.11704	0.0379722	0.597248	-3.65595
								GPT	0.75897	4.51827	2.51239	0.0137888	0.242519	-3.00652		CES2	0.722961	10.0909	2.11653	0.0380166	0.597248	-3.65677
								TSPO	0.629096	5.46266	2.51088	0.013844	0.242519	-3.0959		ADAMDEC1	0.946062	9.92953	2.11542	0.0381143	0.597248	-3.65857
								CCDC144NL-AS1	-0.908611	1.21562	-2.50901	0.0139125	0.243017	-2.94228		PLCB4	-0.686545	9.23476	-2.11083	0.038521	0.597248	-3.66601
								ABCA4	-1.25092	0.394889	-2.50928	0.0139026	0.243017	-2.94354		TNFSF11	0.680515	5.28332	2.10909	0.0386763	0.597248	-3.66883
								MAB21L4	1.13264	2.31951	2.50787	0.0139547	0.243017	-2.94784		RBM24	0.987067	5.15311	2.1079	0.038783	0.597248	-3.67076
								MIR635	0.813205	0.312563	2.5092	0.0139055	0.243017	-2.99702		PLK1	-0.844822	6.46317	-2.10788	0.0387853	0.597248	-3.6708
								MYLK3	-1.1297	0.680896	-2.5013	0.0141982	0.244677	-2.95808		ATP6V1C2	-0.614635	4.68342	-2.10638	0.0389192	0.597248	-3.67321
								CEACAM22P	-1.00455	0.493587	-2.50111	0.0142053	0.244677	-2.96323		NUMB	0.719522	5.72999	2.10466	0.0390741	0.597248	-3.67599
								FAM133FP	-0.657977	0.712984	-2.49979	0.014255	0.244771	-2.96553		SPIB	0.758448	5.72843	2.1043	0.0391065	0.597248	-3.67657
								TLL2	-0.825109	1.33929	-2.49682	0.0143669	0.245672	-2.96689		NKX2-3	0.796755	6.61748	2.10243	0.0392758	0.597248	-3.6796
								NPR3	-1.14155	1.3398	-2.4951	0.014432	0.245734	-2.97232		STC1	-0.898204	6.72332	-2.10024	0.0394745	0.597248	-3.68313
								KCTD21-AS1	-0.621562	1.98332	-2.49322	0.0145034	0.246145	-2.98138		AIM2	0.853319	5.85543	2.09994	0.0395016	0.597248	-3.68361
								PRICKLE4	0.787102	0.419526	2.4888	0.0146728	0.247606	-3.02788		HOXB13	1.02997	8.48563	2.09864	0.0396207	0.597248	-3.68571
								ADCY2	-0.839299	2.382	-2.48672	0.0147533	0.248159	-3.01414		ERI3	-0.694932	6.7672	-2.09828	0.0396535	0.597248	-3.68629
								RN7SL487P	0.760389	0.106938	2.48585	0.0147871	0.248526	-3.04503		CPA3	0.992545	8.26112	2.09768	0.0397079	0.597248	-3.68725
								TRBC2	0.797993	3.16856	2.48525	0.0148101	0.248712	-2.99549		FAM129A	0.854575	7.33287	2.0972	0.0397515	0.597248	-3.68802
								PDCD6IPP2	-1.15169	-0.340594	-2.47948	0.015036	0.250484	-3.01674		LCN2	-0.760082	11.808	-2.09598	0.0398637	0.597248	-3.68999
								SHC4	-0.815983	0.771856	-2.47825	0.0150845	0.25109	-3.00405		CNRIP1	0.603852	7.28197	2.0955	0.0399077	0.597248	-3.69076
								DUSP2	0.943369	3.0926	2.47542	0.0151966	0.251148	-3.01271		ISL1	0.873733	5.7358	2.09489	0.0399641	0.597248	-3.69175
								KIF5A	-0.886634	1.93407	-2.47542	0.0151965	0.251148	-3.02068		SLC2A1	-0.646481	7.72505	-2.09475	0.0399766	0.597248	-3.69197
								ARL4AP2	0.861319	-0.161352	2.4756	0.0151896	0.251148	-3.07398		CGNL1 /// LOC101930344 /// LOC101930349	0.703765	5.19319	2.09214	0.0402174	0.597248	-3.69617
								FGF14	-1.19001	0.909913	-2.47345	0.0152752	0.251554	-3.01182		IGLC1 /// IGLV9-49 /// IGLV9-49	0.627858	3.95139	2.09078	0.0403428	0.597248	-3.69835
								DBH	0.751864	0.90049	2.47157	0.0153502	0.251554	-3.04013		CXCR4	0.707838	8.51568	2.08917	0.0404928	0.597248	-3.70094
								EIF3FP3	0.868646	-0.0157314	2.47117	0.0153662	0.251554	-3.07745		ITGB2-AS1	0.615703	5.4717	2.0887	0.0405359	0.597248	-3.70169
								CYBRD1	-0.626096	5.47237	-2.47226	0.0153228	0.251554	-3.26755		CDC45	-0.637624	6.25472	-2.08549	0.0408364	0.597248	-3.70685
								PTGER3	-0.867401	2.57556	-2.46957	0.0154308	0.25182	-3.0578		PTPRN2	0.792998	7.35464	2.08528	0.0408557	0.597248	-3.70718
								TMEM191A	0.817693	0.98748	2.4685	0.0154738	0.252322	-3.04449		DAPK1	0.613488	7.19064	2.08284	0.041085	0.598777	-3.71109
								GSTM5	-0.788756	1.321	-2.46546	0.0155971	0.252857	-3.02778		FAIM3	0.734004	6.29863	2.08197	0.041167	0.599449	-3.71248
								RTN4R	0.747368	2.00445	2.46454	0.0156347	0.252857	-3.03044		DCDC2	0.773783	4.47385	2.07939	0.0414112	0.599917	-3.71661
								CIBAR1-DT	-0.794425	-0.00770268	-2.46298	0.0156984	0.252857	-3.04556		C19orf48 /// SNORD88C	-0.600133	7.96454	-2.07841	0.0415044	0.599917	-3.71818
								LIMD2	0.681631	4.19652	2.46559	0.0155918	0.252857	-3.0817		LOC102724229 /// RASA4 /// RASA4B	0.68887	5.84431	2.076	0.0417337	0.600047	-3.72203
								RNU6-1053P	0.870172	-0.30993	2.46472	0.0156271	0.252857	-3.09797		SCARA5	0.851011	7.54461	2.07206	0.0421108	0.601057	-3.72831
								MFSD3	0.587785	4.73179	2.46638	0.0155599	0.252857	-3.13481		HDAC9	0.625127	5.78645	2.07122	0.0421924	0.60135	-3.72966
								BBOX1-AS1	-1.38417	0.835344	-2.46122	0.0157704	0.253493	-3.03543		LOC220729 /// SDHA /// SDHAP1 /// SDHAP2	0.635944	6.33082	2.06863	0.042442	0.601861	-3.73377
								NKAIN4	-1.092	-0.241205	-2.46047	0.0158014	0.253493	-3.05309		TSPYL5	0.629663	5.25711	2.06573	0.0427243	0.603082	-3.73839
								DHRS4L2	0.590073	3.21498	2.46075	0.0157899	0.253493	-3.05343		NBEA	0.819626	4.99577	2.06538	0.0427575	0.603082	-3.73894
								ILDR2	-0.639878	3.25183	-2.46014	0.0158149	0.253514	-3.11228		PSME3	-0.718989	8.31635	-2.06538	0.0427579	0.603082	-3.73894
								OFD1P17	-0.647635	1.50599	-2.45971	0.0158325	0.253601	-3.04027		HOXD1	0.757773	5.92278	2.065	0.0427946	0.603082	-3.73954
								PFKFB1	-0.698222	0.0293779	-2.45926	0.0158511	0.253644	-3.05469		ARHGAP9	0.654051	6.96227	2.06372	0.0429197	0.603082	-3.74158
								CPT1C	-0.872784	2.16368	-2.45473	0.0160391	0.25447	-3.06858		ST8SIA4	0.813547	5.28721	2.06124	0.0431634	0.603475	-3.74552
								GGT1	0.857146	3.76945	2.45441	0.0160526	0.25447	-3.07756		CYSLTR1	0.601043	5.6945	2.05974	0.0433105	0.603475	-3.74789
								DCXR	0.589878	3.8715	2.45303	0.0161102	0.254511	-3.09713		WNT5B	0.620788	6.4428	2.0597	0.0433145	0.603475	-3.74796
								RANGRF	0.67369	1.66165	2.44816	0.0163156	0.25595	-3.06576		LOC441528	-0.684292	5.51125	-2.05657	0.0436239	0.603475	-3.75292
								KBTBD11-OT1	0.908549	-0.0425932	2.44739	0.0163482	0.25595	-3.11872		CD19	0.725266	5.70173	2.05428	0.0438523	0.603475	-3.75655
								ASS1	0.593443	7.04638	2.44787	0.0163277	0.25595	-3.35698		COL4A5	0.700706	5.88558	2.05354	0.0439253	0.603475	-3.75771
								RILP	0.727261	3.19642	2.44695	0.0163669	0.256049	-3.07566		ZNRF3	-0.741048	7.28519	-2.05331	0.0439483	0.603475	-3.75808
								FAM221B	-0.834317	1.67645	-2.44548	0.0164296	0.256644	-3.07292		IGF2 /// INS-IGF2	-1.11929	6.72331	-2.05157	0.0441224	0.603475	-3.76083
								UNC5C-AS1	-0.742493	-0.113573	-2.44444	0.0164735	0.25685	-3.08392		STRIP2	-0.613139	4.10613	-2.04969	0.0443108	0.603475	-3.7638
								HMGN1P24	-0.721756	-0.491733	-2.44161	0.0165952	0.258068	-3.10043		DEFA6	-1.33726	7.19579	-2.04956	0.0443244	0.603475	-3.76401
								CSPG4P10	0.72117	4.26714	2.44086	0.0166273	0.258156	-3.14278		CENPU	-0.695962	8.05516	-2.04929	0.0443511	0.603475	-3.76443
								BTN1A1	-0.930842	0.0410849	-2.44028	0.0166525	0.258188	-3.08451		FABP6	-1.29074	5.89098	-2.04803	0.044478	0.603475	-3.76642
								CYYR1-AS1	-0.613555	0.957469	-2.43731	0.0167809	0.258275	-3.08143		PAPLN	0.718051	5.82382	2.04744	0.0445376	0.603475	-3.76735
								MTFR2P1	-0.636017	0.876741	-2.43699	0.0167947	0.258275	-3.08302		LRRK2	0.66823	4.65077	2.04719	0.0445632	0.603475	-3.76775
								SPTBN1-AS1	-0.789604	-0.384096	-2.43855	0.0167272	0.258275	-3.10197		SPON1	1.04253	8.92281	2.04659	0.0446241	0.603475	-3.7687
								LINC02912	-0.712874	4.57666	-2.43914	0.0167018	0.258275	-3.27653		KCNMA1	0.900207	7.87119	2.04332	0.0449556	0.603475	-3.77385
								AVPR1A	-0.818583	1.58361	-2.43669	0.016808	0.25829	-3.08686		ZNF506	0.640603	5.66979	2.04265	0.0450236	0.603475	-3.7749
								PLAAT3	-0.805645	3.3226	-2.43621	0.0168289	0.25842	-3.16985		IFIT2	0.785713	6.85338	2.04245	0.0450439	0.603475	-3.77522
								PPP1R14D	0.744521	3.80413	2.43496	0.0168832	0.258666	-3.12844		DFNA5	0.682959	5.76994	2.04244	0.045045	0.603475	-3.77523
								ODAD4	-0.801105	0.796294	-2.43326	0.0169577	0.25874	-3.08945		SNAI2	0.691889	7.24631	2.04081	0.045212	0.603475	-3.77781
								LINC00506	-0.86604	0.746971	-2.43177	0.0170229	0.258756	-3.09184		TYROBP	0.598691	7.9675	2.04034	0.0452593	0.603475	-3.77853
								ETS1-AS1	-0.777337	0.287327	-2.43202	0.0170122	0.258756	-3.09758		TGFBI	-0.616826	10.869	-2.03787	0.045513	0.603475	-3.78242
								C9orf24	-0.686757	0.251205	-2.43048	0.0170799	0.258756	-3.10226		LNX1	0.677892	7.34746	2.03554	0.0457539	0.603475	-3.78609
								HSD17B1P1	0.60705	1.51945	2.42746	0.0172137	0.258756	-3.10418		CHFR	0.658693	7.27017	2.03539	0.0457688	0.603475	-3.78632
								EEF1DP1	-0.824877	0.487967	-2.424	0.0173681	0.258756	-3.11014		CCL20	-0.752988	10.3967	-2.03515	0.0457939	0.603475	-3.7867
								RNF32-AS1	-0.876342	-0.308656	-2.4263	0.0172655	0.258756	-3.11867		ODAM	-0.843978	4.77658	-2.0348	0.0458305	0.603475	-3.78725
								AJAP1	-0.783911	2.18668	-2.4248	0.0173322	0.258756	-3.12808		TNFRSF17	1.13855	7.17352	2.03363	0.0459512	0.603475	-3.78908
								PRR7	0.729822	3.54161	2.4234	0.0173951	0.258756	-3.13743		HAS3	-1.08912	5.30955	-2.03054	0.0462724	0.604654	-3.79392
								EFR3B	-0.591117	3.0362	-2.42539	0.017306	0.258756	-3.16516		PDGFC	0.705147	7.90675	2.02516	0.0468375	0.607312	-3.80235
								MIR100HG	-0.741478	3.93224	-2.42432	0.0173538	0.258756	-3.25267		SCGN	0.791892	5.74905	2.02373	0.0469886	0.607764	-3.80459
								CORO1A	0.597491	5.13279	2.42337	0.0173961	0.258756	-3.25373		TMEM220	0.796457	6.26383	2.02311	0.0470534	0.607764	-3.80554
								CCDC162P	-0.603536	5.01416	-2.42452	0.0173446	0.258756	-3.33912		HOXA5	0.831721	7.12697	2.02208	0.047163	0.608512	-3.80716
								TMEM246-AS1	-0.702871	-0.341507	-2.42132	0.0174884	0.259171	-3.13101		A2M	0.589807	10.3391	2.02141	0.047234	0.608759	-3.8082
								TMEM30A-DT	-0.586429	0.628996	-2.41964	0.0175642	0.259651	-3.11785		HOPX	0.766947	6.76953	2.02086	0.0472927	0.609013	-3.80906
								KLHL32	-0.714115	1.96349	-2.4184	0.0176204	0.259651	-3.13065		PTGDR	1.17352	4.60355	2.01803	0.0475944	0.611393	-3.81348
								DOK5	-0.882561	0.17966	-2.418	0.0176386	0.259735	-3.1226		PROX1	-1.05141	5.97792	-2.01612	0.0477981	0.611616	-3.81644
								RFX4	-1.18536	-0.0805678	-2.4132	0.0178581	0.259921	-3.13111		BCHE	1.03913	3.7009	2.01285	0.048151	0.6132	-3.82154
								MIR661	0.776833	0.758431	2.41528	0.0177625	0.259921	-3.14625		MACC1	-0.679467	6.50053	-2.01192	0.0482516	0.613266	-3.82299
								HSD3BP4	-0.938674	-0.692482	-2.41418	0.0178128	0.259921	-3.15132		CFH	0.946345	6.68928	2.00884	0.0485854	0.613266	-3.82776
								SALRNA3	-0.829285	-0.70007	-2.41159	0.017932	0.259921	-3.15795		FAM3B	-1.43874	5.22765	-2.00685	0.0488028	0.613266	-3.83086
								RPL35AP29	-0.653956	-0.630844	-2.4122	0.0179037	0.259921	-3.15868		SEPP1	0.66593	11.7193	2.00513	0.0489902	0.613266	-3.83351
								MIR6739	0.885474	-0.111823	2.41202	0.0179121	0.259921	-3.18135		GPR171	0.615609	5.96133	2.00117	0.0494257	0.613266	-3.83964
								PKD1P1	0.941235	-0.368346	2.41473	0.0177877	0.259921	-3.18428		VSIG4	0.604629	6.60897	2.00092	0.0494538	0.613266	-3.84004
								BNC2	-0.589211	4.70461	-2.41292	0.017871	0.259921	-3.33616		CLEC2B	0.642033	8.51958	2.00014	0.0495403	0.613266	-3.84124
								MUC5AC	-1.62903	5.65641	-2.41275	0.0178785	0.259921	-3.44263		FOLR1	-0.73045	4.86264	-1.99847	0.0497254	0.613398	-3.84383
								FBXO34-AS1	0.63464	1.98696	2.40902	0.0180509	0.260823	-3.13451		KYNU	0.940206	6.65997	1.99629	0.0499675	0.613398	-3.84719
								RPL6P7	-0.607492	1.18675	-2.40782	0.0181065	0.260901	-3.13673		NCF1 /// NCF1B /// NCF1C	0.655638	5.8155	1.99616	0.0499825	0.613398	-3.8474
								ARL2BP	0.695892	2.29462	2.40526	0.018226	0.261131	-3.14155
								RPL13P12	1.37402	3.58014	2.40692	0.0181483	0.261131	-3.15038
								FBXW10	-1.03624	-0.453739	-2.40618	0.0181831	0.261131	-3.15454
								RFLNA	0.975596	4.37979	2.40459	0.0182572	0.261264	-3.21144
								TMEM171	0.899242	2.98028	2.40183	0.0183867	0.262225	-3.15527
								GNLY	0.953187	2.35972	2.39822	0.0185577	0.262913	-3.15465
								NCF1	0.819704	1.66781	2.39815	0.0185609	0.262913	-3.15795
								DNAJC5B	-1.03899	-0.252961	-2.39778	0.0185787	0.262913	-3.16385
								TPM3P7	0.718134	0.858654	2.39923	0.0185096	0.262913	-3.16875
								CCDC88B	0.93914	6.85234	2.39823	0.0185573	0.262913	-3.43742
								SFN	0.785845	5.4335	2.3958	0.0186731	0.263383	-3.33503
								IGSF23	-0.633956	1.36886	-2.39428	0.0187457	0.263692	-3.16316
								RPS2P44	0.59906	1.45322	2.39406	0.0187564	0.263692	-3.16605
								DIPK1B	0.587107	3.11928	2.39339	0.0187885	0.263787	-3.18097
								NEURL3	1.14949	0.805333	2.39015	0.0189449	0.264857	-3.19456
								EMBP1	-0.854532	0.210732	-2.38921	0.0189902	0.264966	-3.17538
								ANO9	0.617127	7.87575	2.38698	0.0190984	0.265376	-3.5188
								TBX18	-1.21677	2.46278	-2.38601	0.0191458	0.2654	-3.23856
								ZCWPW2	-0.691521	0.220257	-2.38482	0.019204	0.26553	-3.18451
								PCDHGB7	0.620387	2.89355	2.38475	0.0192074	0.26553	-3.18987
								IGHV3-13	1.55025	0.425258	2.38502	0.0191943	0.26553	-3.22308
								PRKAR1AP1	-0.665905	0.297563	-2.38236	0.0193249	0.266003	-3.188
								RPL12P12	-0.611181	1.17935	-2.37993	0.0194449	0.266003	-3.18873
								SALL4	-0.802604	4.60031	-2.38081	0.0194015	0.266003	-3.4081
								RGS5-AS1	-0.769969	0.39033	-2.37925	0.0194787	0.26629	-3.1916
								CALHM5	-0.610555	2.86316	-2.37809	0.0195366	0.266382	-3.25333
								DNAJC6	-0.645479	3.02829	-2.37717	0.0195821	0.266653	-3.26853
								C1QA	0.714186	4.07401	2.37329	0.0197764	0.268596	-3.26679
								HESX1	-0.713308	-0.294798	-2.37248	0.0198174	0.268622	-3.21744
								DNAH2	-0.795513	3.13497	-2.37149	0.0198674	0.268952	-3.29587
								ACKR2	-0.715291	1.87006	-2.36785	0.0200517	0.270147	-3.22752
								CADM3-AS1	-0.852155	0.813767	-2.36527	0.0201832	0.270588	-3.21558
								LINC00900	-0.81987	0.566258	-2.36408	0.0202444	0.270966	-3.2176
								CPEB1	-0.895819	0.760919	-2.36396	0.0202505	0.270966	-3.21783
								ENOX1-AS1	-0.693439	0.814521	-2.36343	0.0202777	0.270985	-3.21873
								CDCA4P4	0.793286	1.9632	2.36198	0.0203524	0.270985	-3.22135
								LMOD3	-0.742236	1.13776	-2.36324	0.0202875	0.270985	-3.22183
								PIANP	-0.667024	1.60662	-2.36295	0.0203024	0.270985	-3.22663
								KCNG3	-0.904935	0.801043	-2.36005	0.0204523	0.2717	-3.22514
								KYNU	-0.666559	4.01597	-2.35954	0.0204786	0.2717	-3.39196
								DYNLT4	0.824695	1.67769	2.35706	0.0206074	0.27172	-3.23174
								PEBP1P3	0.796024	0.965454	2.35816	0.0205502	0.27172	-3.24038
								DIO3	1.19114	0.989933	2.35498	0.0207164	0.27172	-3.24891
								UBE2V2P4	0.72792	0.608521	2.35432	0.0207508	0.27172	-3.25253
								RN7SL288P	0.852818	-0.255465	2.35437	0.0207481	0.27172	-3.27766
								MS4A2	-0.766269	2.55158	-2.35463	0.0207346	0.27172	-3.28859
								CASC15	-0.600649	4.76115	-2.35602	0.0206621	0.27172	-3.46437
								NCF1B	0.999662	0.127012	2.35179	0.0208838	0.272642	-3.27651
								CHCHD10	0.607483	5.00561	2.35174	0.0208868	0.272642	-3.40183
								HNRNPA1P26	1.14189	2.78388	2.35098	0.0209266	0.272761	-3.24653
								COL25A1	-1.15135	-0.501324	-2.35035	0.0209604	0.272918	-3.24933
								CCL3	1.22751	1.07962	2.34883	0.0210406	0.273108	-3.26283
								HELLPAR	-1.00152	5.72064	-2.34909	0.0210271	0.273108	-3.56694
								HHIPL2	-0.972461	0.0625759	-2.34834	0.021067	0.273226	-3.24881
								RPS3AP26	0.612316	1.45575	2.3476	0.0211064	0.27345	-3.24884
								NAV2-AS5	-0.618817	1.0964	-2.34485	0.021253	0.27491	-3.25361
								TLX1NB	-0.92021	-0.697786	-2.34369	0.0213152	0.275298	-3.27149
								RN7SL23P	0.656728	0.971588	2.34175	0.02142	0.276309	-3.2665
								RAC3	0.792259	1.91598	2.34113	0.0214533	0.276364	-3.25916
								LRRC55	-0.834159	0.0757999	-2.34079	0.0214716	0.276364	-3.26328
								LINC02102	-0.91319	-0.341348	-2.34072	0.0214756	0.276364	-3.26723
								ZFPM2	-0.620103	3.14324	-2.33977	0.021527	0.276831	-3.35289
								CHRM2	-1.13016	-0.216636	-2.33512	0.0217805	0.27724	-3.27356
								CFAP58	-0.898307	-0.348593	-2.33327	0.0218818	0.27803	-3.2802
								RPL23AP86	-0.614689	-0.0343191	-2.33166	0.0219708	0.2783	-3.28293
								HERC2P7	0.853218	1.02419	2.33185	0.02196	0.2783	-3.28534
								YES1P1	0.702327	1.41272	2.3294	0.0220959	0.278985	-3.28172
								LINC00863	0.586305	2.43292	2.32938	0.0220968	0.278985	-3.28603
								IGLV7-46	1.73257	1.36166	2.32976	0.0220756	0.278985	-3.2944
								EMC6	0.905239	0.69223	2.32762	0.0221946	0.279711	-3.30012
								H2AC21	0.821869	3.16739	2.32534	0.022322	0.280468	-3.30841
								PFN1P8	1.12316	0.0699721	2.3243	0.0223804	0.280693	-3.3232
								MZB1	0.803924	4.57904	2.31925	0.0226652	0.282806	-3.41495
								MIR1273C	0.932406	-0.47039	2.31581	0.0228612	0.283224	-3.34633
								GCNT1P1	-0.666381	0.273133	-2.31417	0.022955	0.283524	-3.30904
								SLC7A5P1	0.764731	2.77266	2.31445	0.0229389	0.283524	-3.31957
								PM20D1	-1.15276	2.13572	-2.3136	0.0229877	0.283524	-3.35662
								FLRT2	-0.668346	4.46477	-2.31387	0.0229719	0.283524	-3.52958
								MIR320E	0.767164	0.464946	2.31013	0.0231875	0.28447	-3.33071
								ODAD2	-0.973447	-0.171766	-2.30838	0.0232891	0.284714	-3.32022
								FBXO40	-1.01123	-0.195426	-2.30787	0.0233187	0.284714	-3.32083
								TMSB4XP8	0.829908	1.24928	2.3081	0.0233054	0.284714	-3.32227
								MUC20P1	0.826158	2.62523	2.30541	0.0234623	0.285269	-3.33046
								PROB1	0.626587	5.0328	2.30478	0.0234994	0.285269	-3.48542
								MROH2A	-1.04767	-0.207055	-2.30385	0.0235539	0.285598	-3.32752
								OXA1L-DT	-0.631377	0.436572	-2.30288	0.023611	0.285652	-3.32798
								RGPD2	1.11892	-0.215777	2.30177	0.0236763	0.285916	-3.36406
								RN7SL308P	0.839709	0.242325	2.30095	0.0237246	0.285971	-3.35068
								SERF1B	0.859525	-0.804295	2.30033	0.0237613	0.285971	-3.37451
								XG	-0.976223	-0.523937	-2.29809	0.0238941	0.287046	-3.34348
								PACRG	-0.765211	0.306447	-2.29729	0.0239414	0.287283	-3.33762
								HAND2-AS1	-0.993202	1.17675	-2.29464	0.0241	0.287693	-3.35186
								KRT18P34	0.69511	0.689999	2.29414	0.0241299	0.287885	-3.35221
								LINC00649	-0.725248	4.31034	-2.28928	0.024423	0.289404	-3.55929
								ITIH2	-0.643649	1.16318	-2.28726	0.0245456	0.289661	-3.3605
								LINC01977	-0.877448	0.478746	-2.28394	0.0247484	0.289661	-3.36072
								SUSD5	-0.769714	0.26068	-2.28218	0.0248562	0.289661	-3.3641
								IGLV1-44	1.61506	2.62973	2.2822	0.0248549	0.289661	-3.36464
								RN7SL144P	0.658242	0.865148	2.28245	0.0248398	0.289661	-3.36841
								LMCD1-AS1	-0.633499	1.43732	-2.28185	0.0248765	0.289661	-3.37357
								RN7SL5P	0.791544	2.56319	2.27967	0.0250113	0.289661	-3.37615
								MIR6753	0.75947	0.183451	2.28244	0.0248404	0.289661	-3.38184
								MIR6859-1	0.844095	0.0150619	2.2835	0.0247752	0.289661	-3.38624
								ACSS3	-0.652668	2.78903	-2.28167	0.0248877	0.289661	-3.43905
								MIR621	0.745869	1.31883	2.27849	0.0250846	0.289764	-3.37131
								ERICH6B	-0.698392	1.2238	-2.27725	0.0251613	0.289764	-3.38025
								UPK3BP1	0.72381	1.51843	2.27483	0.0253127	0.290183	-3.37657
								DIO3OS	0.918521	4.75879	2.27308	0.0254222	0.29063	-3.51963
								CCDC168	-1.32405	0.750071	-2.27259	0.0254527	0.290667	-3.39146
								MFSD6L	0.935612	1.71607	2.27216	0.0254799	0.29073	-3.38122
								TYRP1	-1.01427	0.185684	-2.27065	0.0255752	0.290875	-3.38371
								TSPAN10	-0.921406	0.871678	-2.26911	0.0256721	0.291124	-3.39046
								RPGRIP1	-0.792163	0.864865	-2.26879	0.0256925	0.291124	-3.39171
								IZUMO1	-0.866616	1.04898	-2.26898	0.0256804	0.291124	-3.39396
								QPRT	0.760619	5.44195	2.26863	0.0257027	0.291124	-3.6017
								CLDN18	-0.612113	2.6573	-2.26738	0.0257824	0.291551	-3.45606
								LINC02298	0.722893	2.30911	2.26684	0.0258164	0.291777	-3.39629
								PPP1R14BP5	0.799548	0.453493	2.26476	0.0259489	0.292322	-3.40524
								DEGS2	0.747359	4.47934	2.26381	0.0260096	0.292373	-3.51192
								LINC01482	-0.80284	0.479493	-2.26331	0.0260417	0.292575	-3.39709
								EDRF1-DT	-0.77648	-0.0713982	-2.25921	0.0263058	0.292655	-3.40516
								PIRT	-0.770699	-0.588631	-2.26213	0.0261176	0.292655	-3.40596
								TMEM272	-0.75689	1.00886	-2.25905	0.0263161	0.292655	-3.40875
								MIF-AS1	0.780889	2.37231	2.25944	0.0262913	0.292655	-3.411
								TREX2	0.720781	0.771594	2.25819	0.0263722	0.292809	-3.41081
								CDKN2D	0.59005	2.19478	2.25564	0.0265382	0.292809	-3.4155
								LINC00886	-0.739729	2.07123	-2.25189	0.0267831	0.294232	-3.45387
								PICART1	-0.734894	0.256376	-2.24955	0.0269375	0.29479	-3.42
								KCNH3	0.622612	1.55345	2.24891	0.02698	0.29479	-3.4213
								C1QTNF7-AS1	0.603686	0.87064	2.249	0.0269741	0.29479	-3.42319
								TCEAL7	-0.64165	-0.163203	-2.2489	0.0269807	0.29479	-3.42403
								LHFPL3-AS2	-1.03739	2.45871	-2.24893	0.0269784	0.29479	-3.50126
								TTC23L	-0.873478	-0.273107	-2.24739	0.0270808	0.295331	-3.42487
								GLOD5	0.729888	-0.152648	2.24737	0.0270819	0.295331	-3.44418
								ANKRD35	-0.884078	0.297781	-2.24575	0.0271896	0.295405	-3.42659
								TAS2R42	-0.719622	-0.497165	-2.24535	0.0272164	0.295405	-3.43388
								MIR3138	0.829391	-0.473506	2.24616	0.0271624	0.295405	-3.45292
								ADRA2A	0.935848	3.43349	2.24571	0.0271921	0.295405	-3.46858
								HRCT1	0.939806	1.7962	2.23959	0.0276028	0.295412	-3.43742
								GCSAML	-0.796007	-0.0164778	-2.2391	0.0276357	0.295412	-3.43802
								MIR3939	0.845299	0.5967	2.24182	0.0274525	0.295412	-3.44162
								RXFP1	-0.871639	0.188193	-2.23664	0.0278019	0.295412	-3.44204
								C1QTNF1-AS1	0.75534	0.744996	2.23634	0.0278229	0.295412	-3.44641
								RN7SL403P	0.664877	-0.0371	2.24307	0.0273684	0.295412	-3.44796
								CHST13	1.23853	-0.0164491	2.2381	0.0277032	0.295412	-3.4631
								GDNF	-0.591215	1.94896	-2.23863	0.0276671	0.295412	-3.47017
								RNU6-1024P	0.78686	-1.00339	2.23787	0.0277186	0.295412	-3.47242
								PLCH2	0.8801	3.7059	2.23633	0.0278234	0.295412	-3.49628
								IGHM	1.65753	6.62328	2.23832	0.0276885	0.295412	-3.69667
								ITGA10	-0.634704	2.43625	-2.23536	0.0278894	0.295617	-3.50537
								KCNMA1-AS1	-0.777076	1.86862	-2.23089	0.0281949	0.296514	-3.48878
								CCDC107	0.741986	1.67225	2.22868	0.0283472	0.296608	-3.45589
								IGHV6-1	1.50357	1.14364	2.22827	0.0283759	0.296608	-3.4619
								RN7SL130P	0.745118	-0.0210148	2.22862	0.0283514	0.296608	-3.47048
								CCDC78	0.727544	3.35411	2.22788	0.0284031	0.296624	-3.50195
								RPL13AP5	0.586556	2.53262	2.22629	0.0285131	0.296933	-3.47815
								SMIM36	-0.894724	0.451378	-2.22492	0.0286085	0.297326	-3.46334
								DGKZP1	0.689061	0.630862	2.22377	0.0286887	0.297326	-3.46799
								RASL11A	0.700404	3.5546	2.22475	0.0286199	0.297326	-3.5283
								ST8SIA2	-1.16905	-0.210103	-2.22193	0.0288169	0.29786	-3.46679
								CNGB3	-0.778699	0.603327	-2.22013	0.0289433	0.298276	-3.47297
								DNAI7	-0.932824	-0.599054	-2.21763	0.0291197	0.298289	-3.47708
								SEMA3B-AS1	0.766525	0.564098	2.21716	0.029153	0.298289	-3.48054
								RPS29P14	0.735339	0.0499996	2.218	0.0290936	0.298289	-3.48696
								ACTG1P20	0.907199	-0.0394276	2.21734	0.0291401	0.298289	-3.49093
								HECW1	-0.711275	3.14759	-2.21709	0.0291581	0.298289	-3.59634
								GAPDHP59	-0.703107	-0.187495	-2.21508	0.0293009	0.298364	-3.48003
								ATP6V1G1P6	0.61786	-0.489148	2.21488	0.0293149	0.298364	-3.49845
								RAET1E-AS1	0.938911	0.815407	2.2134	0.0294202	0.298531	-3.48566
								LINC00261	-1.25876	5.41028	-2.21333	0.0294252	0.298531	-3.83873
								NTN5	-0.668115	0.229646	-2.21282	0.0294617	0.298592	-3.482
								CA5A	-1.29884	0.0933892	-2.21244	0.029489	0.298724	-3.4854
								KIAA0408	-0.738868	-0.744419	-2.21121	0.029577	0.299323	-3.49146
								SETP12	-0.599136	0.467135	-2.21059	0.0296216	0.299483	-3.4862
								LINC00240	-0.789312	-0.108758	-2.20946	0.0297024	0.299536	-3.48775
								KLHL41	-0.633251	0.317873	-2.20738	0.0298524	0.299867	-3.49114
								IFI30	0.64243	2.17497	2.20691	0.029887	0.29998	-3.50061
								LRRC9	-0.88247	0.0120631	-2.20407	0.0300928	0.300451	-3.49662
								AMELX	-0.661399	-0.517102	-2.20414	0.030088	0.300451	-3.50066
								RPS20P9	-0.727917	-0.259873	-2.20329	0.0301494	0.300519	-3.49901
								ETV5-AS1	-0.701629	-0.454069	-2.20201	0.0302431	0.300566	-3.50279
								PNMA8A	-0.717939	0.965339	-2.2023	0.0302221	0.300566	-3.50622
								RPS4XP16	0.712969	0.233607	2.20199	0.0302443	0.300566	-3.50759
								ST18	-0.82617	2.01115	-2.20143	0.0302856	0.300645	-3.56132
								TECTA	-0.628796	1.41352	-2.19843	0.030506	0.301968	-3.52515
								PTHLH	-0.759651	0.608625	-2.19717	0.0305988	0.302265	-3.51064
								CPLX1	0.610473	2.49103	2.19684	0.0306233	0.302267	-3.52737
								MIR3155A	0.738	-0.0783032	2.19611	0.0306768	0.3025	-3.52297
								SELENBP1	0.96373	7.04026	2.19322	0.0308912	0.302757	-3.8738
								NUP153-AS1	0.677669	0.812753	2.19283	0.0309206	0.302903	-3.51647
								RND2	-0.756531	0.835543	-2.19022	0.0311156	0.303669	-3.52627
								TNFRSF11A	0.694855	5.99331	2.19041	0.0311011	0.303669	-3.82115
								RPSAP47	1.09537	-0.387557	2.18892	0.031213	0.303669	-3.54146
								C9orf153	-0.711218	-0.0300773	-2.18365	0.0316112	0.304022	-3.53024
								KLHL34	1.11833	0.391333	2.18649	0.0313964	0.304022	-3.53297
								OBSCN-AS1	-0.592528	0.859266	-2.18436	0.0315572	0.304022	-3.53354
								IGLV2-11	1.85612	3.09597	2.18494	0.0315138	0.304022	-3.54105
								GAS2	-0.612029	1.50653	-2.18537	0.0314806	0.304022	-3.54812
								SCN2A	-1.35601	0.973624	-2.18426	0.0315648	0.304022	-3.55762
								MMP25	0.621686	3.80125	2.1839	0.0315924	0.304022	-3.61721
								CYP2E1	-0.736458	1.78617	-2.18314	0.0316504	0.30404	-3.5681
								TCN1	-1.10574	1.76526	-2.18286	0.0316718	0.304105	-3.57605
								POC1B-GALNT4	0.625409	1.31988	2.18206	0.0317326	0.304187	-3.533
								TMC1	-1.11996	0.0416039	-2.1814	0.0317827	0.304187	-3.53525
								NRN1	-0.796303	2.04337	-2.18239	0.031707	0.304187	-3.57938
								MT-ATP8	-0.793218	8.08558	-2.18039	0.0318596	0.304503	-3.97113
								IGKV2-30	1.57147	1.53215	2.17975	0.0319087	0.304665	-3.53709
								MIR623	0.710762	0.0181155	2.1794	0.0319358	0.304671	-3.54695
								CRHR2	-0.595256	1.93825	-2.17838	0.0320141	0.305149	-3.5737
								TYROBP	0.662444	2.95493	2.17566	0.0322234	0.305939	-3.58006
								DMTN	0.627888	4.70894	2.17573	0.0322183	0.305939	-3.71806
								ATP8B5P	-0.72025	1.55149	-2.17513	0.0322646	0.305985	-3.57407
								CHRNA7	-0.934394	2.18047	-2.17434	0.0323254	0.306142	-3.61918
								SPAG17	-0.79249	1.53575	-2.17283	0.0324426	0.306973	-3.58252
								IKZF3	0.66393	5.63577	2.17173	0.0325289	0.307649	-3.82638
								MADCAM1	0.661723	2.14394	2.17085	0.0325975	0.307879	-3.56312
								CFTR-AS1	0.939387	1.73456	2.17029	0.0326405	0.308145	-3.55436
								SCARNA18	0.778423	0.892252	2.16937	0.0327129	0.308342	-3.55438
								ABCA9	-0.586141	3.08844	-2.16501	0.0330557	0.309815	-3.68623
								DBH-AS1	0.775484	1.28448	2.16402	0.0331342	0.310132	-3.56232
								AQP7	-0.717573	2.47102	-2.16334	0.0331879	0.310334	-3.63943
								NBPF17P	-0.645937	-0.112574	-2.16128	0.0333519	0.310771	-3.56671
								NOX1	0.951829	5.9219	2.16132	0.0333482	0.310771	-3.85845
								TTC23L-AS1	-0.694353	-0.179558	-2.16009	0.0334465	0.310781	-3.56863
								HMGN2P27	0.696088	0.202798	2.16104	0.0333702	0.310781	-3.57215
								RNU6-91P	0.699294	0.46053	2.15916	0.0335205	0.310781	-3.57271
								RPL23AP42	0.716272	1.52663	2.15827	0.0335918	0.310781	-3.57341
								ADGRF5-AS1	-0.73346	-0.82931	-2.1585	0.0335737	0.310781	-3.57515
								PKD1P4	0.661909	4.03989	2.15936	0.0335043	0.310781	-3.68044
								RN7SL775P	0.650881	0.367576	2.15621	0.0337573	0.311855	-3.57729
								RPEP3	-0.598914	0.00290758	-2.15471	0.0338779	0.312178	-3.57719
								FBN1-DT	-0.626323	-0.643814	-2.15408	0.0339289	0.31251	-3.58108
								MYH4	-1.15913	0.259569	-2.15325	0.0339958	0.312849	-3.58454
								PPP1R14BP3	0.588166	1.27269	2.15161	0.0341289	0.312988	-3.58329
								NT5CP1	0.745707	-0.373807	2.15009	0.0342525	0.313409	-3.59594
								PRB2	-0.957196	0.274131	-2.14938	0.0343108	0.313712	-3.58793
								USP7-AS1	0.646957	1.30052	2.1477	0.0344476	0.313712	-3.58918
								TRBC1	0.749518	2.38649	2.14711	0.0344967	0.313712	-3.60778
								DNAH5	-0.733369	2.94105	-2.1472	0.0344889	0.313712	-3.73004
								MIR3975	0.688166	-0.202042	2.14426	0.0347307	0.31398	-3.60148
								CHST7	0.610209	1.92991	2.14368	0.0347789	0.31398	-3.60345
								RPL9P3	0.681758	-0.303887	2.14457	0.0347051	0.31398	-3.60358
								LPL	-0.708652	2.45798	-2.14395	0.0347563	0.31398	-3.67703
								SERBP1P6	-0.687872	-0.113526	-2.14082	0.0350157	0.31438	-3.59944
								TMEM30BP1	0.694886	1.49156	2.14137	0.0349698	0.31438	-3.60089
								IGKV1-17	1.69548	2.22863	2.13845	0.035213	0.31513	-3.60573
								GTF2IP5	-0.621372	0.662199	-2.13822	0.0352321	0.315165	-3.60975
								CNBD2	-0.979508	-0.01775	-2.13494	0.0355067	0.316848	-3.61119
								BATF2	0.709956	4.255	2.1334	0.0356363	0.317009	-3.74746
								RPL9P16	0.705353	1.40982	2.13306	0.0356647	0.317126	-3.61375
								NHLRC1	0.863542	0.845169	2.13042	0.0358883	0.318163	-3.61613
								EPB41L4A-DT	0.89752	0.965604	2.12922	0.0359901	0.318252	-3.61784
								MIR3941	-0.650028	-0.76196	-2.12861	0.0360423	0.318291	-3.62163
								NOP53-AS1	0.656391	0.165185	2.12846	0.0360554	0.318291	-3.62246
								ADM5	0.676822	1.44269	2.12759	0.036129	0.318458	-3.6233
								LINC01136	-0.77252	0.160431	-2.12616	0.0362514	0.318666	-3.62491
								RHBDL1	0.811564	1.85913	2.1242	0.0364198	0.3188	-3.63176
								MAP6	-0.611334	1.47516	-2.1242	0.0364193	0.3188	-3.65463
								IER5L	0.652337	4.08954	2.12256	0.0365605	0.319225	-3.75612
								GPR79	0.657063	0.516859	2.12128	0.0366715	0.319632	-3.63096
								UBE2V1P1	-0.654991	-0.248628	-2.12053	0.0367362	0.319632	-3.63149
								CBR3	0.588838	2.04099	2.12078	0.0367147	0.319632	-3.64473
								HOPX	-0.734799	2.28405	-2.11728	0.0370181	0.320232	-3.71354
								ZFHX4	-0.873992	3.18246	-2.11676	0.0370638	0.320249	-3.80212
								FRY-AS1	-0.717467	-0.254755	-2.11469	0.037245	0.321036	-3.64068
								MMP16	-0.598605	2.68265	-2.11467	0.0372462	0.321036	-3.74277
								GOLGA8N	0.631503	1.47925	2.11428	0.0372806	0.321161	-3.646
								ISG15	0.8072	3.04653	2.11416	0.0372915	0.321161	-3.68487
								URB1-AS1	0.645917	0.803709	2.11318	0.037377	0.321348	-3.643
								SEMA7A	0.63064	3.74402	2.1125	0.0374373	0.321348	-3.74418
								PMS2P7	0.797181	0.720634	2.11167	0.0375098	0.321694	-3.64555
								APPBP2-DT	-0.704642	-0.167307	-2.11133	0.0375406	0.321708	-3.64603
								ATP6V1G2	-0.714589	0.0587337	-2.10984	0.0376719	0.321959	-3.65004
								VWA3A	-0.978981	-0.24032	-2.10746	0.0378831	0.322541	-3.65328
								HK2-DT	0.638783	1.12287	2.10597	0.0380153	0.322624	-3.65596
								UCN	0.854063	0.484761	2.10575	0.0380352	0.322624	-3.65603
								PCDHGB5	0.716371	2.18191	2.10588	0.0380239	0.322624	-3.6713
								SMIM22	0.631067	4.19789	2.10533	0.0380728	0.322681	-3.79363
								MIR4664	0.744304	1.59473	2.10386	0.0382037	0.323102	-3.66183
								KCNQ2	-1.40879	0.41892	-2.10308	0.0382743	0.323203	-3.67956
								FAM205A	-0.780206	-0.269295	-2.10176	0.0383923	0.323543	-3.66094
								EGFLAM-AS4	-0.766076	-0.264772	-2.1011	0.038452	0.323703	-3.6623
								HOXA-AS2	-0.653245	4.8704	-2.0978	0.0387504	0.324914	-3.99342
								MRPS30-DT	-0.611525	0.372106	-2.09741	0.0387856	0.325015	-3.67255
								MIR320B2	-0.622464	-0.555663	-2.09635	0.0388815	0.325635	-3.66949
								LOH12CR2	-0.675904	-0.679786	-2.09547	0.0389617	0.325635	-3.67095
								TNFRSF18	0.768149	1.81441	2.09539	0.0389692	0.325635	-3.67836
								RPL23AP35	0.764205	0.0327594	2.09455	0.0390458	0.325937	-3.67487
								KIAA0319	-0.814755	2.44811	-2.09267	0.0392176	0.32627	-3.77755
								MIR7849	0.722383	-0.857916	2.08961	0.0394992	0.327107	-3.68938
								LMNTD2-AS1	0.611956	2.38987	2.0894	0.0395182	0.327107	-3.70909
								VWA2	0.841982	4.79286	2.08816	0.0396329	0.327564	-3.88718
								ROCK1P1	-0.638739	0.776554	-2.08746	0.0396972	0.32777	-3.69498
								CYP4A22-AS1	-0.686854	-0.0197124	-2.08724	0.0397178	0.32781	-3.68453
								PGR	-0.617319	2.0451	-2.08702	0.0397388	0.327853	-3.74933
								LINC02441	0.870876	0.474027	2.08593	0.0398391	0.328008	-3.6855
								FRMD1	1.02163	4.19634	2.08512	0.0399147	0.328084	-3.81544
								SPINK1	1.02332	4.69664	2.08389	0.0400298	0.328614	-3.86547
								AHCTF1P1	-0.618489	0.2595	-2.0818	0.0402244	0.3296	-3.69608
								GRM3	-0.880685	-0.139784	-2.07992	0.0404007	0.330495	-3.69618
								RPS2P46	0.735326	2.44005	2.07895	0.0404927	0.330561	-3.72433
								AXIN2	0.80977	7.32261	2.07874	0.0405126	0.330561	-4.12346
								ANKRD30BL	-0.767169	-0.596897	-2.07774	0.0406068	0.330687	-3.69767
								C16orf91	0.642998	2.55329	2.07593	0.0407775	0.33079	-3.73629
								RNU6-652P	0.657944	0.520401	2.07454	0.0409093	0.331086	-3.70256
								DLGAP1	-1.03316	1.19955	-2.0753	0.040837	0.331086	-3.74245
								RN7SL789P	0.701371	-0.0232301	2.0726	0.0410944	0.331857	-3.7078
								LINC02542	-0.752486	0.174661	-2.06964	0.0413774	0.332486	-3.71396
								IGLV1-51	1.23893	3.01665	2.07045	0.0412995	0.332486	-3.74906
								SCX	0.656117	3.45727	2.06987	0.0413556	0.332486	-3.79642
								SRXN1	0.911632	0.925521	2.06878	0.0414603	0.332947	-3.71154
								LINC01003	0.598319	2.48419	2.06771	0.0415633	0.333516	-3.74964
								ERP27	0.822124	1.76004	2.06705	0.0416267	0.333896	-3.72518
								DDT	0.722535	1.88352	2.06531	0.0417946	0.334151	-3.7301
								ATP2B2	-1.14268	0.141692	-2.06374	0.0419468	0.334151	-3.73118
								AP3B2	-0.923216	0.879421	-2.06532	0.0417934	0.334151	-3.74197
								TLL1	-0.689888	1.65956	-2.06439	0.0418842	0.334151	-3.76935
								HLA-DRB1	0.62708	5.94604	2.06327	0.0419926	0.334151	-4.05524
								OLFM4	1.41781	9.13823	2.06502	0.0418224	0.334151	-4.18849
								BRWD1-AS2	0.59063	0.842471	2.06184	0.0421313	0.33451	-3.72271
								SULT1C4	-0.715637	1.13759	-2.06069	0.0422441	0.335041	-3.75106
								MIR616	0.602963	-0.0600316	2.06043	0.0422696	0.335049	-3.72522
								P3H2	-0.678459	3.87661	-2.06001	0.0423098	0.335127	-3.96801
								PDF	0.747866	2.73217	2.05835	0.042473	0.335511	-3.76947
								TMEM200C	-0.763362	1.62178	-2.05807	0.0425	0.335597	-3.77658
								LETR1	-0.704308	1.12022	-2.0564	0.0426642	0.336437	-3.75977
								PIEZO2	-0.619274	3.83156	-2.05617	0.0426873	0.336437	-3.96419
								DFFBP1	0.724141	-0.662829	2.05305	0.0429955	0.337924	-3.74016
								PRSS2	-1.21736	0.256563	-2.05104	0.0431951	0.33869	-3.75063
								CYP2D7	0.622174	2.72874	2.05098	0.043201	0.33869	-3.78463
								CRIP1	0.643831	2.58386	2.0506	0.0432397	0.338866	-3.78078
								XXYLT1-AS1	0.649323	0.05763	2.04995	0.0433045	0.339118	-3.74007
								DAPP1	0.60027	3.57686	2.04826	0.0434729	0.339592	-3.84942
								SEBOX	0.70919	-0.413582	2.04712	0.0435869	0.340177	-3.74705
								HMGB1P6	0.600679	0.823275	2.04659	0.0436404	0.34034	-3.74647
								ERICH6	-0.890558	-0.660146	-2.04188	0.0441153	0.34142	-3.75189
								GLTPD2	0.906839	0.777054	2.04012	0.0442946	0.34142	-3.75426
								SLC26A4-AS1	-0.888216	-0.384277	-2.03974	0.0443333	0.34142	-3.7569
								MIR4269	0.620652	0.107801	2.03828	0.0444821	0.34142	-3.75707
								THORLNC	-0.69759	-0.909324	-2.03656	0.0446585	0.34142	-3.75957
								MIR574	0.718101	-0.811314	2.03968	0.0443398	0.34142	-3.76011
								CACNA2D1-AS1	-0.687438	0.108584	-2.03833	0.0444774	0.34142	-3.76201
								GAPDHP76	-0.604904	0.0583947	-2.03649	0.0446653	0.34142	-3.76299
								SLC35F1	-0.613836	1.13849	-2.04225	0.0440786	0.34142	-3.77896
								COLGALT2	-0.715407	1.08328	-2.03323	0.0450008	0.34142	-3.79928
								RELL2	0.59411	2.43024	2.03414	0.0449062	0.34142	-3.80186
								MIR570	0.633965	2.66634	2.03483	0.0448361	0.34142	-3.8116
								MOV10L1	-0.63293	2.13161	-2.03634	0.0446807	0.34142	-3.83781
								NPM3	0.613293	3.15808	2.03477	0.0448415	0.34142	-3.84362
								CYP26B1	-0.721629	2.95351	-2.03897	0.0444115	0.34142	-3.90096
								RNF150	-0.595378	3.00311	-2.04181	0.0441225	0.34142	-3.90358
								NCAM1	-0.599443	3.61472	-2.03942	0.0443658	0.34142	-3.9688
								KIAA0895LP1	-0.67605	-0.145806	-2.02671	0.0456766	0.343847	-3.77627
								EPIST	0.76242	0.22408	2.02638	0.0457116	0.343917	-3.77443
								STAC	-0.774201	0.134362	-2.02616	0.045735	0.343917	-3.78259
								MIR27A	1.03385	0.610116	2.02493	0.0458636	0.343967	-3.77653
								CAPN8	-0.757693	6.86973	-2.02482	0.0458744	0.343967	-4.25382
								WDR72	-0.889745	2.94106	-2.02445	0.0459141	0.344017	-3.94932
								SNORA36A	-0.713735	-0.535648	-2.02352	0.0460115	0.344499	-3.77882
								IGKV1-9	1.87146	2.45697	2.02218	0.0461522	0.344684	-3.79239
								FAM182B	-0.585185	0.816186	-2.02244	0.0461246	0.344684	-3.79873
								RPSAP21	0.646771	0.0312216	2.02138	0.0462368	0.344982	-3.78191
								CLEC3B	0.661294	0.302736	2.01869	0.0465209	0.345991	-3.78572
								MDH1B	-0.739515	-0.531484	-2.01864	0.0465268	0.345991	-3.78669
								CXXC5-AS1	0.655503	2.16337	2.01878	0.0465118	0.345991	-3.81513
								PGGHG	0.708737	7.11044	2.01802	0.0465921	0.346175	-4.23047
								SLC46A2	0.639048	1.0429	2.01747	0.0466509	0.346221	-3.79216
								S1PR4	0.676302	1.91398	2.01719	0.0466812	0.346221	-3.80891
								IQUB	-0.746427	0.817214	-2.01521	0.0468919	0.347341	-3.81404
								ZMYND12	-0.69143	-0.119683	-2.01503	0.0469112	0.34736	-3.79512
								RNF186	0.885495	3.36679	2.01331	0.0470952	0.348227	-3.8792
								CFAP20DC	-0.668867	3.43041	-2.01285	0.0471443	0.348244	-4.00394
								LRRC2-AS1	-0.702132	0.156954	-2.0124	0.0471926	0.348451	-3.8035
								PCDHGB4	0.706411	1.71934	2.01167	0.0472718	0.348653	-3.81246
								HLA-DRB6	0.751446	2.56846	2.00956	0.0474989	0.349356	-3.84262
								CSE1L-AS1	-0.639547	-0.957227	-2.00723	0.0477512	0.349947	-3.80226
								IGHV4-61	1.47579	1.71137	2.00639	0.047842	0.349947	-3.80988
								IGLV1-40	1.40728	3.14085	2.00724	0.0477497	0.349947	-3.85672
								RN7SL774P	0.766569	-0.0836244	2.00527	0.0479643	0.350419	-3.80561
								PCOLCE-AS1	-0.688302	0.105765	-2.00511	0.047982	0.350425	-3.81268
								MEIS3P1	0.647309	1.54553	2.00268	0.0482472	0.351209	-3.8235
								MED14OS	0.786389	1.48552	2.00074	0.0484595	0.352153	-3.82241
								NUTM2A	0.678904	2.29475	1.99863	0.0486924	0.352888	-3.85061
								LINC00960	-0.910833	2.06401	-1.99764	0.0488008	0.353182	-3.91256
								FTH1P3	0.76516	0.74638	1.99637	0.0489416	0.353826	-3.82008
								KRT7	-0.8878	2.12278	-1.99581	0.0490035	0.353864	-3.90918
								OPRD1	-1.14838	1.13764	-1.99442	0.0491588	0.353905	-3.87547
								JAKMIP2	-0.768038	0.981493	-1.99051	0.0495948	0.35506	-3.86225
								DYNC1I1	-0.779706	1.08786	-1.9898	0.0496746	0.35506	-3.86714
								LINC01252	-0.632422	1.57142	-1.99063	0.0495817	0.35506	-3.87887
								MIR1206	-0.783851	0.795534	-1.98962	0.0496945	0.35508	-3.85474
								H2AW	0.833152	2.19829	1.98924	0.049737	0.355262	-3.85753
								FAM21FP	-0.623499	0.121677	-1.98817	0.049858	0.355281	-3.83817
								DUX4L26	-0.919484	0.33463	-1.98751	0.0499322	0.355281	-3.85051
								RAMP2-AS1	-0.617666	1.49349	-1.98743	0.049941	0.355281	-3.88131
								PLAAT4	0.724769	3.07306	1.9875	0.0499334	0.355281	-3.90792
								LINC01843	0.627177	3.20351	1.98743	0.0499411	0.355281	-3.9251

## Sheet: S6
Table-S6: KEGG and GO enrichment of DEGs in each dataset
KEGG enrichment
GSE87211
	ID	Description	GeneRatio	BgRatio	pvalue	p.adjust	qvalue	geneID	Count
hsa04060	hsa04060	Cytokine-cytokine receptor interaction	12/68	295/8163	4.70983e-06	0.000711184	0.000639545	6367/8771/2921/11009/2056/2920/392255/8744/2919/90865/1437/9210	12
hsa05323	hsa05323	Rheumatoid arthritis	7/68	93/8163	1.09248e-05	0.000824822	0.000741736	2921/2920/3119/2919/4314/1437/525	7
hsa04640	hsa04640	Hematopoietic cell lineage	6/68	99/8163	0.000162978	0.00725041	0.00652006	910/926/2056/3119/909/1437	6
hsa05146	hsa05146	Amoebiasis	6/68	102/8163	0.000192064	0.00725041	0.00652006	2921/910/2920/2919/909/1437	6
hsa05120	hsa05120	Epithelial cell signaling in Helicobacter pylori infection	5/68	70/8163	0.000275203	0.00831114	0.00747394	2921/2920/2919/5803/525	5
hsa04657	hsa04657	IL-17 signaling pathway	5/68	94/8163	0.00107016	0.0269323	0.0242193	2921/2920/2919/4314/1437	5
hsa04061	hsa04061	Viral protein interaction with cytokine and cytokine receptor	5/68	100/8163	0.00141251	0.03047	0.0274007	6367/2921/11009/2920/2919	5
hsa04668	hsa04668	TNF signaling pathway	5/68	112/8163	0.00233107	0.0439989	0.0395668	2921/2920/2919/4314/1437	5
hsa04530	hsa04530	Tight junction	6/68	169/8163	0.00272997	0.0458028	0.041189	26285/910/909/5522/49861/4629	6
GSE190826
	ID	Description	GeneRatio	BgRatio	pvalue	p.adjust	qvalue	geneID	Count
hsa04080	hsa04080	Neuroactive ligand-receptor interaction	23/237	362/8163	0.000326909	0.0469023	0.0469023	399968/2912/2151/2562/5032/347148/2898/286530/5540/1325/706/5733/552/1129/150/59350/1395/1139/7349/2913/5645/8698/4985	23
hsa05323	hsa05323	Rheumatoid arthritis	10/237	93/8163	0.000343607	0.0469023	0.0469023	527/4050/3108/6352/8741/284/6348/8792/534/3123	10
GSE119409
	ID	Description	GeneRatio	BgRatio	pvalue	p.adjust	qvalue	geneID	Count
hsa04672	hsa04672	Intestinal immune network for IgA production	12/262	49/8163	2.97849e-08	4.76871e-06	3.756e-06	3122/3108/3111/3109/3115/3112/10673/3600/942/3113/7852/608	12
hsa05323	hsa05323	Rheumatoid arthritis	16/262	93/8163	3.33476e-08	4.76871e-06	3.756e-06	3122/3108/3111/3109/6352/4050/3115/3112/10673/3600/3683/942/3113/8600/245973/6364	16
hsa05310	hsa05310	Asthma	9/262	31/8163	3.42043e-07	3.26081e-05	2.56832e-05	3122/3108/3111/3109/3115/3112/2206/2205/3113	9
hsa04640	hsa04640	Hematopoietic cell lineage	15/262	99/8163	5.09155e-07	3.64046e-05	2.86735e-05	911/3122/3108/3111/3109/912/3115/3112/925/290/914/931/3113/1378/930	15
hsa05150	hsa05150	Staphylococcus aureus infection	14/262	96/8163	1.97546e-06	0.000112996	8.89995e-05	3122/3108/3111/3109/3115/3112/718/2213/1670/3683/3113/716/1671/3075	14
hsa05332	hsa05332	Graft-versus-host disease	9/262	42/8163	5.54945e-06	0.000264524	0.000208348	3122/3824/3108/3111/3109/3115/3112/942/3113	9
hsa04940	hsa04940	Type I diabetes mellitus	9/262	43/8163	6.82374e-06	0.000278799	0.000219591	3122/3108/3111/3109/3115/3112/942/3113/5799	9
hsa04062	hsa04062	Chemokine signaling pathway	19/262	192/8163	1.1832e-05	0.000422996	0.000333166	7074/6352/54331/6655/113/6363/10563/653361/1524/5293/1236/5579/729230/1794/5196/2786/5332/7852/6364	19
hsa05330	hsa05330	Allograft rejection	8/262	38/8163	2.14385e-05	0.000681269	0.00053659	3122/3108/3111/3109/3115/3112/942/3113	8
hsa05140	hsa05140	Leishmaniasis	11/262	77/8163	3.08117e-05	0.000881213	0.000694073	3122/3108/3111/3109/3115/3112/718/653361/5579/3113/1378	11
hsa05416	hsa05416	Viral myocarditis	9/262	60/8163	0.000111004	0.0028861	0.00227319	3122/3108/3111/3109/3115/3112/3683/942/3113	9
hsa04514	hsa04514	Cell adhesion molecules	15/262	157/8163	0.000148553	0.00354051	0.00278862	3122/3108/3111/3109/4684/3115/3112/925/914/3683/57502/942/7412/3113/9075	15
hsa04612	hsa04612	Antigen processing and presentation	10/262	78/8163	0.00017944	0.00392854	0.00309425	3122/3824/3108/3111/3109/3115/3112/925/3113/10197	10
hsa04060	hsa04060	Cytokine-cytokine receptor interaction	22/262	295/8163	0.000192306	0.00392854	0.00309425	3603/6352/9518/5618/4050/10673/3587/650/3977/6363/10563/3600/1524/1236/1439/729230/2690/5196/8600/7852/6364/608	22
hsa05321	hsa05321	Inflammatory bowel disease	9/262	65/8163	0.000208685	0.00397893	0.00313394	3122/3108/3111/3109/3115/3112/6095/4094/3113	9
hsa05320	hsa05320	Autoimmune thyroid disease	8/262	53/8163	0.000256139	0.00457848	0.00360616	3122/3108/3111/3109/3115/3112/942/3113	8
hsa04310	hsa04310	Wnt signaling pathway	15/262	170/8163	0.000356336	0.00599482	0.00472172	324/7091/147495/85407/8321/7976/8061/8549/4609/5579/8313/54894/5332/81029/84133	15
hsa05166	hsa05166	Human T-cell leukemia virus 1 infection	17/262	222/8163	0.000766945	0.0121859	0.00959802	3122/3108/3111/3109/8850/3115/3112/4488/113/8061/1031/4609/3600/3683/5293/3113/6513	17
hsa04145	hsa04145	Phagosome	13/262	152/8163	0.00116904	0.0175972	0.0138601	3122/3108/3111/3109/949/3115/3112/718/81035/2213/653361/3113/245973	13
hsa04061	hsa04061	Viral protein interaction with cytokine and cytokine receptor	10/262	100/8163	0.00133037	0.0190243	0.0149842	6352/3587/6363/10563/1524/1236/729230/5196/7852/6364	10
hsa04934	hsa04934	Cushing syndrome	13/262	155/8163	0.00139862	0.0190479	0.0150028	324/949/8321/7976/113/5087/1031/185/3708/8313/3164/5332/81029	13
hsa04810	hsa04810	Regulation of actin cytoskeleton	16/262	218/8163	0.00170155	0.0221202	0.0174226	324/3071/7074/6655/1131/10788/57180/5156/9459/3683/5293/85477/5217/80310/7852/56034	16
hsa04540	hsa04540	Gap junction	9/262	88/8163	0.00196443	0.0244273	0.0192397	6655/113/5592/5156/3708/5579/80310/5332/56034	9
hsa04658	hsa04658	Th1 and Th2 cell differentiation	9/262	92/8163	0.00267304	0.0318537	0.0250891	3122/3108/3111/3109/3115/3112/3714/4094/3113	9
hsa05164	hsa05164	Influenza A	13/262	171/8163	0.00334709	0.0382908	0.0301591	3122/3108/3111/3109/6352/64135/3115/3112/51284/5293/5579/6041/3113	13
hsa05217	hsa05217	Basal cell carcinoma	7/262	63/8163	0.00386125	0.0424738	0.0334538	324/8321/7976/650/8313/64399/81029	7
hsa05322	hsa05322	Systemic lupus erythematosus	11/262	136/8163	0.00424227	0.0441505	0.0347744	3122/3108/3111/3109/3115/3112/718/6628/942/3113/716	11
hsa04020	hsa04020	Calcium signaling pathway	16/262	240/8163	0.00445202	0.0441505	0.0347744	2774/4233/6546/113/1131/5156/185/5027/3708/5579/136/80310/5332/7852/10800/56034	16
hsa04927	hsa04927	Cortisol synthesis and secretion	7/262	65/8163	0.00460249	0.0441505	0.0347744	949/113/5087/185/3708/3164/5332	7
hsa04662	hsa04662	B cell receptor signaling pathway	8/262	82/8163	0.00463117	0.0441505	0.0347744	29760/6655/2213/5293/5579/27071/118788/930	8
GO enrichment
GSE87211
	ID	Description	GeneRatio	BgRatio	pvalue	p.adjust	qvalue	geneID	Count
GO:0048018	GO:0048018	receptor ligand activity	20/150	487/18368	3.00392e-09	5.8864e-07	5.0279e-07	6367/54437/2921/10675/11009/9350/374/2056/2920/9723/392255/8744/2919/90865/6013/11172/2069/1437/9210/1950	20
GO:0030546	GO:0030546	signaling receptor activator activity	20/150	495/18368	3.9639e-09	5.8864e-07	5.0279e-07	6367/54437/2921/10675/11009/9350/374/2056/2920/9723/392255/8744/2919/90865/6013/11172/2069/1437/9210/1950	20
GO:0005125	GO:0005125	cytokine activity	13/150	235/18368	6.874e-08	6.80526e-06	5.81275e-06	6367/2921/11009/9350/374/2056/2920/392255/8744/2919/90865/1437/9210	13
GO:0008083	GO:0008083	growth factor activity	8/150	162/18368	5.60986e-05	0.00416532	0.00355784	10675/374/392255/2919/2069/1437/9210/1950	8
GO:0045236	GO:0045236	CXCR chemokine receptor binding	3/150	18/18368	0.000398097	0.023647	0.0201982	2921/2920/2919	3
GO:0008009	GO:0008009	chemokine activity	4/150	49/18368	0.000680396	0.0311229	0.0265838	6367/2921/2920/2919	4
GO:0005416	GO:0005416	amino acid:cation symporter activity	3/150	22/18368	0.000733537	0.0311229	0.0265838	6511/6534/83733	3
GO:0005244	GO:0005244	voltage-gated ion channel activity	7/150	201/18368	0.00133324	0.0439968	0.0375801	81033/6324/3751/6334/55107/4988/785	7
GO:0022832	GO:0022832	voltage-gated channel activity	7/150	201/18368	0.00133324	0.0439968	0.0375801	81033/6324/3751/6334/55107/4988/785	7
GO:0015179	GO:0015179	L-amino acid transmembrane transporter activity	4/150	61/18368	0.0015537	0.044359	0.0378895	6511/56301/6534/83733	4
GO:0005261	GO:0005261	cation channel activity	9/150	335/18368	0.00175565	0.044359	0.0378895	81033/6324/3751/357/6334/27345/55107/4988/785	9
GO:0005310	GO:0005310	dicarboxylic acid transmembrane transporter activity	3/150	30/18368	0.00184366	0.044359	0.0378895	6511/89874/83733	3
GO:0022836	GO:0022836	gated channel activity	9/150	340/18368	0.00194164	0.044359	0.0378895	81033/6324/3751/357/6334/27345/55107/4988/785	9
GO:0005154	GO:0005154	epidermal growth factor receptor binding	3/150	33/18368	0.00243368	0.0459108	0.039215	374/2069/1950	3
GO:0004984	GO:0004984	olfactory receptor activity	10/150	430/18368	0.00284134	0.0459108	0.039215	138881/26682/219873/343406/441308/119692/121364/390061/26496/79544	10
GO:0046873	GO:0046873	metal ion transmembrane transporter activity	10/150	430/18368	0.00284134	0.0459108	0.039215	6511/81033/6324/3751/357/6534/6334/27345/4988/785	10
GO:0071723	GO:0071723	lipopeptide binding	2/150	10/18368	0.00285572	0.0459108	0.039215	910/909	2
GO:0042379	GO:0042379	chemokine receptor binding	4/150	72/18368	0.0028583	0.0459108	0.039215	6367/2921/2920/2919	4
GO:0005216	GO:0005216	ion channel activity	10/150	432/18368	0.00293706	0.0459108	0.039215	26285/81033/6324/3751/357/6334/27345/55107/4988/785	10
GSE190826
	ID	Description	GeneRatio	BgRatio	pvalue	p.adjust	qvalue	geneID	Count
GO:0016176	GO:0016176	superoxide-generating NADPH oxidase activator activity	5/568	10/18368	6.15577e-06	0.00439458	0.00418829	4689/654817/10811/653361/654816	5
GO:0015267	GO:0015267	channel activity	33/568	480/18368	1.70801e-05	0.00439458	0.00418829	11322/55107/527/3784/2562/6616/147138/375519/513/2898/26251/25769/521/131096/357/3738/29850/3745/125111/11280/338440/254228/170850/219527/23416/54714/6326/117531/1139/364/27035/3785/63895	33
GO:0022803	GO:0022803	passive transmembrane transporter activity	33/568	481/18368	1.78159e-05	0.00439458	0.00418829	11322/55107/527/3784/2562/6616/147138/375519/513/2898/26251/25769/521/131096/357/3738/29850/3745/125111/11280/338440/254228/170850/219527/23416/54714/6326/117531/1139/364/27035/3785/63895	33
GO:0005216	GO:0005216	ion channel activity	30/568	432/18368	3.41002e-05	0.00630854	0.00601241	11322/55107/527/3784/2562/6616/147138/513/2898/26251/25769/521/131096/357/3738/29850/3745/125111/11280/338440/254228/170850/219527/23416/54714/6326/117531/1139/3785/63895	30
GO:0005261	GO:0005261	cation channel activity	25/568	335/18368	4.81649e-05	0.0071284	0.00679378	55107/527/3784/6616/513/2898/26251/25769/521/131096/357/3738/29850/3745/11280/254228/170850/219527/23416/54714/6326/117531/1139/3785/63895	25
GO:0022836	GO:0022836	gated channel activity	25/568	340/18368	6.12538e-05	0.00755464	0.00720001	11322/55107/3784/2562/6616/147138/2898/26251/131096/357/3738/29850/3745/11280/338440/170850/219527/23416/54714/6326/117531/1139/27035/3785/63895	25
GO:0005267	GO:0005267	potassium channel activity	12/568	121/18368	0.000372291	0.0359272	0.0342408	3784/6616/2898/26251/131096/3738/29850/3745/170850/219527/23416/3785	12
GO:0005249	GO:0005249	voltage-gated potassium channel activity	10/568	90/18368	0.000458792	0.0359272	0.0342408	3784/6616/26251/131096/3738/3745/170850/219527/23416/3785	10
GO:0005251	GO:0005251	delayed rectifier potassium channel activity	6/568	33/18368	0.00046283	0.0359272	0.0342408	3784/26251/3738/3745/170850/3785	6
GO:0005244	GO:0005244	voltage-gated ion channel activity	16/568	201/18368	0.000534054	0.0359272	0.0342408	55107/3784/6616/26251/131096/3738/29850/3745/11280/170850/219527/23416/6326/117531/27035/3785	16
GO:0022832	GO:0022832	voltage-gated channel activity	16/568	201/18368	0.000534054	0.0359272	0.0342408	55107/3784/6616/26251/131096/3738/29850/3745/11280/170850/219527/23416/6326/117531/27035/3785	16
GSE119409
	ID	Description	GeneRatio	BgRatio	pvalue	p.adjust	qvalue	geneID	Count
GO:0023023	GO:0023023	MHC protein complex binding	10/482	36/18368	1.94411e-08	1.3842e-05	1.24013e-05	3122/3824/3108/3111/3109/3115/3112/925/931/3113	10
GO:0140375	GO:0140375	immune receptor activity	17/482	144/18368	2.4162e-07	7.20742e-05	6.45727e-05	3122/3824/3111/3140/5618/3112/3587/3977/2213/1524/1236/1439/729230/3113/2690/1378/7852	17
GO:0023026	GO:0023026	MHC class II protein complex binding	8/482	27/18368	3.03684e-07	7.20742e-05	6.45727e-05	3122/3108/3111/3109/3115/3112/931/3113	8
GO:0032395	GO:0032395	MHC class II receptor activity	4/482	10/18368	8.67294e-05	0.0154378	0.013831	3122/3111/3112/3113	4
GO:0030283	GO:0030283	testosterone dehydrogenase [NAD(P)] activity	4/482	11/18368	0.000133465	0.0178103	0.0159566	8644/1645/8630/3294	4
GO:0001614	GO:0001614	purinergic nucleotide receptor activity	5/482	21/18368	0.000175101	0.0178103	0.0159566	27334/286530/5027/2857/29909	5
GO:0016502	GO:0016502	nucleotide receptor activity	5/482	21/18368	0.000175101	0.0178103	0.0159566	27334/286530/5027/2857/29909	5
GO:0072582	GO:0072582	17-beta-hydroxysteroid dehydrogenase (NADP+) activity	4/482	13/18368	0.000277333	0.0246121	0.0220505	8644/1645/8630/3294	4
GO:0005068	GO:0005068	transmembrane receptor protein tyrosine kinase adaptor activity	4/482	14/18368	0.000380244	0.0246121	0.0220505	29760/3667/50852/26228	4
GO:0044594	GO:0044594	17-beta-hydroxysteroid dehydrogenase (NAD+) activity	4/482	14/18368	0.000380244	0.0246121	0.0220505	8644/1645/8630/3294	4
GO:0045028	GO:0045028	G protein-coupled purinergic nucleotide receptor activity	4/482	14/18368	0.000380244	0.0246121	0.0220505	27334/286530/2857/29909	4
GO:0038187	GO:0038187	pattern recognition receptor activity	5/482	26/18368	0.00050798	0.0301402	0.0270032	949/23643/81035/51284/51311	5
GO:0001664	GO:0001664	G protein-coupled receptor binding	18/482	295/18368	0.000839673	0.0459883	0.0412018	6352/64108/2774/8321/718/79971/6363/10563/51083/1524/185/729230/54894/5196/25927/81029/84133/6364	18

## Sheet: S7
Table-S7: Enrichment analysis of risk group (KEGG gene sets)
GSE87211
Term	ES	NES	pvalue	FDR	FWER
ANTIGEN_PROCESSING_AND_PRESENTATION	0.4939	1.5684	0.046	0.478	0.791
LEISHMANIA_INFECTION	0.5289	1.5028	0.1096	0.5252	0.89
HEMATOPOIETIC_CELL_LINEAGE	0.5675	1.5328	0.0362	0.5264	0.852
JAK_STAT_SIGNALING_PATHWAY	0.5093	1.5692	0.0135	0.5354	0.788
ASTHMA	0.6656	1.5044	0.0253	0.5664	0.888
ALLOGRAFT_REJECTION	0.6442	1.5726	0.0402	0.5987	0.782
BASAL_TRANSCRIPTION_FACTORS	0.392	1.5834	0.0367	0.6571	0.764
CYTOKINE_CYTOKINE_RECEPTOR_INTERACTION	0.4942	1.4303	0.0519	0.7322	0.957
TYPE_I_DIABETES_MELLITUS	0.591	1.5923	0.0291	0.7415	0.748
TOLL_LIKE_RECEPTOR_SIGNALING_PATHWAY	0.4077	1.3738	0.1222	0.8488	0.98
CYTOSOLIC_DNA_SENSING_PATHWAY	0.4428	1.3466	0.0982	0.859	0.984
FOLATE_BIOSYNTHESIS	0.4735	1.3106	0.1518	0.8623	0.995
FC_EPSILON_RI_SIGNALING_PATHWAY	0.3845	1.38	0.0927	0.8836	0.979
NOD_LIKE_RECEPTOR_SIGNALING_PATHWAY	0.4109	1.3148	0.2035	0.8919	0.994
MELANOMA	0.4233	1.2295	0.1946	0.8991	0.999
AMYOTROPHIC_LATERAL_SCLEROSIS_ALS	0.4169	1.324	0.113	0.9046	0.994
SYSTEMIC_LUPUS_ERYTHEMATOSUS	0.4799	1.348	0.1488	0.9056	0.984
OLFACTORY_TRANSDUCTION	0.6175	1.2739	0.1744	0.9204	0.998
NATURAL_KILLER_CELL_MEDIATED_CYTOTOXICITY	0.4871	1.5929	0.0225	0.9225	0.745
ARACHIDONIC_ACID_METABOLISM	0.4214	1.23	0.132	0.9317	0.999
GLYCOSYLPHOSPHATIDYLINOSITOL_GPI_ANCHOR_BIOSYNTHESIS	0.2561	0.7997	0.6884	0.9336
TIGHT_JUNCTION	0.2235	0.8025	0.8075	0.9391
VASOPRESSIN_REGULATED_WATER_REABSORPTION	0.2224	0.8125	0.6981	0.9412
PURINE_METABOLISM	0.1878	0.806	0.7835	0.943
VEGF_SIGNALING_PATHWAY	0.2109	0.821	0.7828	0.9469
CELL_CYCLE	0.2998	1.2352	0.2883	0.9494	0.999
LEUKOCYTE_TRANSENDOTHELIAL_MIGRATION	0.2241	0.8138	0.7188	0.9497
VIRAL_MYOCARDITIS	0.238	0.7837	0.768	0.9524
PROTEASOME	0.3768	1.195	0.3002	0.9538	0.999
CALCIUM_SIGNALING_PATHWAY	0.2865	0.8212	0.7242	0.958
PARKINSONS_DISEASE	0.2243	0.7746	0.6948	0.9582
RENIN_ANGIOTENSIN_SYSTEM	0.5291	1.2426	0.1479	0.959	0.999
REGULATION_OF_AUTOPHAGY	0.4586	1.2028	0.2473	0.9594	0.999
NON_HOMOLOGOUS_END_JOINING	0.5016	1.2748	0.2122	0.9605	0.998
TRYPTOPHAN_METABOLISM	0.2792	0.8246	0.7288	0.9629
GLYCOSAMINOGLYCAN_DEGRADATION	0.2562	0.7408	0.8098	0.9644
ENDOCYTOSIS	0.1516	0.7441	0.8311	0.9689
HEDGEHOG_SIGNALING_PATHWAY	0.2965	0.8263	0.7341	0.9713
HOMOLOGOUS_RECOMBINATION	0.3417	1.1206	0.3167	0.9722
CYSTEINE_AND_METHIONINE_METABOLISM	0.2383	0.8312	0.703	0.9739
OXIDATIVE_PHOSPHORYLATION	0.167	0.5687	0.8849	0.9743
MISMATCH_REPAIR	0.376	1.1282	0.3128	0.9753
TYROSINE_METABOLISM	0.2207	0.577	0.9791	0.9774
O_GLYCAN_BIOSYNTHESIS	0.2443	0.5893	0.9531	0.9776
RIBOSOME	0.3609	0.7451	0.7362	0.9776
GNRH_SIGNALING_PATHWAY	0.1963	0.7007	0.9147	0.9781
RIG_I_LIKE_RECEPTOR_SIGNALING_PATHWAY	0.3595	1.1699	0.2505	0.9783	0.999
ECM_RECEPTOR_INTERACTION	0.2328	0.6276	0.8874	0.9812
RIBOFLAVIN_METABOLISM	0.2296	0.5941	0.931	0.9833
DNA_REPLICATION	0.2879	0.8327	0.5827	0.9834
PROGESTERONE_MEDIATED_OOCYTE_MATURATION	0.1792	0.7168	0.8748	0.9835
GLYCOSPHINGOLIPID_BIOSYNTHESIS_LACTO_AND_NEOLACTO_SERIES	0.285	0.7466	0.7717	0.9854
MATURITY_ONSET_DIABETES_OF_THE_YOUNG	0.3344	0.8371	0.7075	0.9858
GLYCOSAMINOGLYCAN_BIOSYNTHESIS_CHONDROITIN_SULFATE	-0.201	-0.492	0.9553	0.9865
B_CELL_RECEPTOR_SIGNALING_PATHWAY	0.1961	0.7014	0.7771	0.9869
LINOLEIC_ACID_METABOLISM	0.4908	1.1331	0.2929	0.987	0.999
SPHINGOLIPID_METABOLISM	0.185	0.6302	0.9307	0.9878
HYPERTROPHIC_CARDIOMYOPATHY_HCM	0.2187	0.6367	0.9759	0.9903
BETA_ALANINE_METABOLISM	0.266	0.7057	0.8462	0.9905
BIOSYNTHESIS_OF_UNSATURATED_FATTY_ACIDS	0.2057	0.5961	0.9389	0.9907
NUCLEOTIDE_EXCISION_REPAIR	0.2294	0.8468	0.6016	0.9909
PRIMARY_IMMUNODEFICIENCY	0.1692	0.4704	0.9849	0.9913
NICOTINATE_AND_NICOTINAMIDE_METABOLISM	0.2977	0.8405	0.6998	0.9914
MELANOGENESIS	0.2328	0.7486	0.8515	0.9924
GLYCOSPHINGOLIPID_BIOSYNTHESIS_GANGLIO_SERIES	-0.2451	-0.6362	0.8896	0.9928
CARDIAC_MUSCLE_CONTRACTION	0.2107	0.6049	0.9808	0.993
DRUG_METABOLISM_OTHER_ENZYMES	0.2715	0.7171	0.8499	0.9934
REGULATION_OF_ACTIN_CYTOSKELETON	-0.1668	-0.6179	0.9793	0.9945
P53_SIGNALING_PATHWAY	0.2889	1.2437	0.1747	0.9968	0.999
DILATED_CARDIOMYOPATHY	-0.2255	-0.6615	0.9784	0.9971
SPLICEOSOME	0.1035	0.4824	0.9582	0.998
PROTEIN_EXPORT	0.2558	0.8498	0.5963	0.998
LYSOSOME	0.1383	0.6376	0.8798	0.9988
ALDOSTERONE_REGULATED_SODIUM_REABSORPTION	0.2191	0.6458	0.9437	0.9997
CHEMOKINE_SIGNALING_PATHWAY	0.3502	1.1727	0.2661	0.9999	0.999
THYROID_CANCER	-0.4401	-1.6293	0.0205	0.646
LYSINE_DEGRADATION	-0.399	-1.3851	0.1434	0.971
FATTY_ACID_METABOLISM	-0.4285	-1.3518	0.1228	0.983
PENTOSE_AND_GLUCURONATE_INTERCONVERSIONS	-0.6594	-1.3314	0.1876	0.99
ASCORBATE_AND_ALDARATE_METABOLISM	-0.6341	-1.2415	0.2677	0.996
PORPHYRIN_AND_CHLOROPHYLL_METABOLISM	-0.4679	-1.1903	0.2778	0.998
FRUCTOSE_AND_MANNOSE_METABOLISM	-0.3789	-1.1788	0.2632	0.999
TAURINE_AND_HYPOTAURINE_METABOLISM	-0.5257	-1.1739	0.2458	0.999
NOTCH_SIGNALING_PATHWAY	-0.3126	-1.1728	0.2625	0.999
INOSITOL_PHOSPHATE_METABOLISM	-0.3225	-1.1315	0.317
TERPENOID_BACKBONE_BIOSYNTHESIS	-0.4206	-1.0907	0.3764
VALINE_LEUCINE_AND_ISOLEUCINE_DEGRADATION	-0.2969	-1.0596	0.3774
GLYCINE_SERINE_AND_THREONINE_METABOLISM	-0.3635	-1.0552	0.3701
CITRATE_CYCLE_TCA_CYCLE	-0.3364	-1.0344	0.4408
GLUTATHIONE_METABOLISM	-0.2843	-1.03	0.4178
ARGININE_AND_PROLINE_METABOLISM	-0.3055	-1.0253	0.4165
ADHERENS_JUNCTION	-0.2507	-1.024	0.4271
HISTIDINE_METABOLISM	-0.3876	-1.0231	0.4429
GLYCOLYSIS_GLUCONEOGENESIS	-0.3217	-1.0148	0.4391
VASCULAR_SMOOTH_MUSCLE_CONTRACTION	-0.2942	-0.976	0.485
PPAR_SIGNALING_PATHWAY	-0.3135	-0.9754	0.5222
BUTANOATE_METABOLISM	-0.3601	-0.9685	0.5146
ALANINE_ASPARTATE_AND_GLUTAMATE_METABOLISM	-0.3251	-0.9668	0.4685
COLORECTAL_CANCER	-0.2456	-0.9658	0.4835
METABOLISM_OF_XENOBIOTICS_BY_CYTOCHROME_P450	-0.3807	-0.9522	0.5141
NITROGEN_METABOLISM	-0.414	-0.9497	0.5569
PROPANOATE_METABOLISM	-0.2627	-0.9481	0.5277
STARCH_AND_SUCROSE_METABOLISM	-0.3929	-0.9447	0.5494
MTOR_SIGNALING_PATHWAY	-0.2253	-0.9445	0.5356
ONE_CARBON_POOL_BY_FOLATE	-0.3346	-0.9441	0.5434
LIMONENE_AND_PINENE_DEGRADATION	-0.3728	-0.9211	0.5262
PHENYLALANINE_METABOLISM	-0.3422	-0.9125	0.5897
PROXIMAL_TUBULE_BICARBONATE_RECLAMATION	-0.3864	-0.9058	0.5518
DRUG_METABOLISM_CYTOCHROME_P450	-0.3602	-0.9045	0.6028
ABC_TRANSPORTERS	-0.3155	-0.871	0.6321
RETINOL_METABOLISM	-0.3745	-0.871	0.6632
PEROXISOME	-0.2212	-0.8696	0.5859
ADIPOCYTOKINE_SIGNALING_PATHWAY	-0.2368	-0.8512	0.7149
PYRUVATE_METABOLISM	-0.2456	-0.843	0.6899
TYPE_II_DIABETES_MELLITUS	-0.2686	-0.8407	0.7137
SELENOAMINO_ACID_METABOLISM	-0.2648	-0.8247	0.6621
CIRCADIAN_RHYTHM_MAMMAL	-0.334	-0.8225	0.6747
AXON_GUIDANCE	-0.24	-0.8219	0.7505
BASE_EXCISION_REPAIR	-0.2251	-0.7985	0.6445
PHOSPHATIDYLINOSITOL_SIGNALING_SYSTEM	-0.213	-0.7943	0.7782
GLYCOSAMINOGLYCAN_BIOSYNTHESIS_KERATAN_SULFATE	-0.2804	-0.7927	0.6917
INSULIN_SIGNALING_PATHWAY	-0.1795	-0.7898	0.8008
PROSTATE_CANCER	-0.1857	-0.7895	0.7881
ENDOMETRIAL_CANCER	-0.1893	-0.7606	0.7809
ACUTE_MYELOID_LEUKEMIA	-0.1925	-0.758	0.749
ARRHYTHMOGENIC_RIGHT_VENTRICULAR_CARDIOMYOPATHY_ARVC	-0.2475	-0.7548	0.8274
NEUROTROPHIN_SIGNALING_PATHWAY	-0.1583	-0.7233	0.8269
GAP_JUNCTION	-0.2142	-0.7222	0.9027
RENAL_CELL_CARCINOMA	-0.1781	-0.7028	0.7657
DORSO_VENTRAL_AXIS_FORMATION	-0.2344	-0.702	0.8678
AMINOACYL_TRNA_BIOSYNTHESIS	-0.2412	-0.7011	0.7433
OTHER_GLYCAN_DEGRADATION	-0.2538	-0.6895	0.8327
SULFUR_METABOLISM	-0.2734	-0.6739	0.8396
STEROID_HORMONE_BIOSYNTHESIS	-0.2728	-0.6701	0.9435
RNA_DEGRADATION	-0.1562	-0.6434	0.8261
FOCAL_ADHESION	-0.1614	-0.5419	0.9516
FC_GAMMA_R_MEDIATED_PHAGOCYTOSIS	-0.1282	-0.5183	0.988
SNARE_INTERACTIONS_IN_VESICULAR_TRANSPORT	-0.119	-0.5171	0.986
PENTOSE_PHOSPHATE_PATHWAY	-0.1485	-0.4923	0.9876
PANCREATIC_CANCER	0.1594	0.65	0.8538
CHRONIC_MYELOID_LEUKEMIA	0.155	0.6518	0.8577
ALZHEIMERS_DISEASE	0.1493	0.6682	0.927
PATHOGENIC_ESCHERICHIA_COLI_INFECTION	0.1606	0.6716	0.8394
NON_SMALL_CELL_LUNG_CANCER	0.2038	0.8548	0.6459
BASAL_CELL_CARCINOMA	0.3054	0.8553	0.6667
GLYCEROPHOSPHOLIPID_METABOLISM	0.225	0.8591	0.7251
GALACTOSE_METABOLISM	0.3098	0.8697	0.6367
RNA_POLYMERASE	0.2672	0.8709	0.5652
TASTE_TRANSDUCTION	0.3667	0.8737	0.6404
MAPK_SIGNALING_PATHWAY	0.2487	0.8768	0.6544
GLYCOSPHINGOLIPID_BIOSYNTHESIS_GLOBO_SERIES	0.3105	0.8898	0.6042
WNT_SIGNALING_PATHWAY	0.2432	0.8907	0.621
VIBRIO_CHOLERAE_INFECTION	0.224	0.9091	0.593
SMALL_CELL_LUNG_CANCER	0.2207	0.9098	0.5406
LONG_TERM_POTENTIATION	0.2833	0.9106	0.5753
N_GLYCAN_BIOSYNTHESIS	0.1949	0.9112	0.5579
HUNTINGTONS_DISEASE	0.2002	0.9178	0.5421
LONG_TERM_DEPRESSION	0.3211	0.9347	0.5613
TGF_BETA_SIGNALING_PATHWAY	0.2783	0.9408	0.5404
OOCYTE_MEIOSIS	0.2083	0.9452	0.5425
ERBB_SIGNALING_PATHWAY	0.2373	0.9569	0.4961
VALINE_LEUCINE_AND_ISOLEUCINE_BIOSYNTHESIS	0.4094	0.9581	0.514
COMPLEMENT_AND_COAGULATION_CASCADES	0.3504	0.9632	0.5416
ETHER_LIPID_METABOLISM	0.3508	0.9734	0.4885
PANTOTHENATE_AND_COA_BIOSYNTHESIS	0.3876	0.9735	0.503
AMINO_SUGAR_AND_NUCLEOTIDE_SUGAR_METABOLISM	0.259	0.9793	0.4551
T_CELL_RECEPTOR_SIGNALING_PATHWAY	0.2729	0.9894	0.4558
INTESTINAL_IMMUNE_NETWORK_FOR_IGA_PRODUCTION	0.3857	0.9966	0.4661
STEROID_BIOSYNTHESIS	0.3702	1.0011	0.4423
PATHWAYS_IN_CANCER	0.2568	1.0036	0.4591
GLIOMA	0.2532	1.0148	0.428
CELL_ADHESION_MOLECULES_CAMS	0.3359	1.0239	0.4186
NEUROACTIVE_LIGAND_RECEPTOR_INTERACTION	0.4106	1.0374	0.4481
PRION_DISEASES	0.3466	1.0426	0.4183
GLYCOSAMINOGLYCAN_BIOSYNTHESIS_HEPARAN_SULFATE	0.3999	1.0467	0.4151
ALPHA_LINOLENIC_ACID_METABOLISM	0.4337	1.0484	0.3973
UBIQUITIN_MEDIATED_PROTEOLYSIS	0.1935	1.0514	0.3796
PRIMARY_BILE_ACID_BIOSYNTHESIS	0.4507	1.0569	0.3898
PYRIMIDINE_METABOLISM	0.2385	1.0739	0.3527
BLADDER_CANCER	0.2767	1.0811	0.386
EPITHELIAL_CELL_SIGNALING_IN_HELICOBACTER_PYLORI_INFECTION	0.2988	1.1377	0.3078	0.999
GLYCEROLIPID_METABOLISM	0.3763	1.1426	0.2958	0.999
APOPTOSIS	0.2732	1.1529	0.2614	0.999
GRAFT_VERSUS_HOST_DISEASE	0.6701	1.5978	0.0489	0.728
AUTOIMMUNE_THYROID_DISEASE	0.6122	1.6014	0.0165	0.723
GLYOXYLATE_AND_DICARBOXYLATE_METABOLISM	0.5868	1.7382	0.0059	0.408
GSE190826
Term	ES	NES	pvalue	FDR	FWER
SULFUR_METABOLISM	0.6644	1.7627	0.0058	0.7283	0.306
B_CELL_RECEPTOR_SIGNALING_PATHWAY	0.6427	1.8275	0.0095	0.7914	0.208
ACUTE_MYELOID_LEUKEMIA	0.5669	1.6477	0.0333	0.631	0.485
RIBOSOME	0.7855	1.6878	0.034	0.6907	0.411
INTESTINAL_IMMUNE_NETWORK_FOR_IGA_PRODUCTION	0.5751	1.6819	0.0347	0.5767	0.422
T_CELL_RECEPTOR_SIGNALING_PATHWAY	0.5197	1.6399	0.0383	0.5727	0.497
GALACTOSE_METABOLISM	0.5276	1.5782	0.0441	0.542	0.595
NOTCH_SIGNALING_PATHWAY	0.5929	1.6326	0.0457	0.5291	0.507
LEISHMANIA_INFECTION	0.603	1.7294	0.0505	0.6558	0.355
GLYCOLYSIS_GLUCONEOGENESIS	0.4876	1.5688	0.0523	0.4519	0.611
PRION_DISEASES	0.5105	1.5776	0.0525	0.4986	0.596
CHRONIC_MYELOID_LEUKEMIA	0.5547	1.5758	0.0616	0.4644	0.596
HUNTINGTONS_DISEASE	0.5045	1.5953	0.0673	0.5365	0.557
VIRAL_MYOCARDITIS	0.4978	1.6075	0.069	0.5529	0.541
APOPTOSIS	0.4891	1.4833	0.0832	0.5716	0.737
PARKINSONS_DISEASE	0.5199	1.5659	0.0861	0.4302	0.616
ERBB_SIGNALING_PATHWAY	0.4457	1.4593	0.0898	0.5583	0.787
ALZHEIMERS_DISEASE	0.4815	1.507	0.0916	0.5308	0.707
INSULIN_SIGNALING_PATHWAY	0.4496	1.4747	0.0924	0.5677	0.755
BIOSYNTHESIS_OF_UNSATURATED_FATTY_ACIDS	0.5038	1.4345	0.0948	0.4954	0.836
PRIMARY_IMMUNODEFICIENCY	0.5365	1.5196	0.1083	0.5257	0.686
MTOR_SIGNALING_PATHWAY	0.4666	1.4209	0.1092	0.491	0.854
FC_EPSILON_RI_SIGNALING_PATHWAY	0.4104	1.4521	0.1111	0.5532	0.8
NEUROTROPHIN_SIGNALING_PATHWAY	0.4683	1.4617	0.1146	0.5781	0.785
NOD_LIKE_RECEPTOR_SIGNALING_PATHWAY	0.4731	1.4346	0.1184	0.5144	0.836
ENDOMETRIAL_CANCER	0.4856	1.416	0.1281	0.4866	0.861
GRAFT_VERSUS_HOST_DISEASE	0.5375	1.4388	0.1293	0.5445	0.827
FC_GAMMA_R_MEDIATED_PHAGOCYTOSIS	0.4788	1.4375	0.132	0.5265	0.832
CHEMOKINE_SIGNALING_PATHWAY	0.3973	1.3955	0.1394	0.5208	0.892
BLADDER_CANCER	0.4833	1.3706	0.142	0.5655	0.909
ALLOGRAFT_REJECTION	0.5428	1.4284	0.1452	0.4921	0.847
OXIDATIVE_PHOSPHORYLATION	0.4689	1.4412	0.1463	0.5604	0.819
ARGININE_AND_PROLINE_METABOLISM	0.408	1.3284	0.1491	0.5185	0.935
AMYOTROPHIC_LATERAL_SCLEROSIS_ALS	0.3874	1.2958	0.1606	0.5063	0.951
PYRUVATE_METABOLISM	0.4607	1.3608	0.1622	0.5558	0.914
TOLL_LIKE_RECEPTOR_SIGNALING_PATHWAY	0.3858	1.346	0.164	0.545	0.927
P53_SIGNALING_PATHWAY	0.4661	1.3614	0.1644	0.5708	0.914
FOLATE_BIOSYNTHESIS	0.5382	1.3221	0.1664	0.5096	0.938
VEGF_SIGNALING_PATHWAY	0.4205	1.3568	0.1749	0.5497	0.918
TYPE_I_DIABETES_MELLITUS	0.4735	1.351	0.1823	0.5492	0.923
OTHER_GLYCAN_DEGRADATION	0.522	1.3026	0.1836	0.5148	0.946
MAPK_SIGNALING_PATHWAY	0.3397	1.3005	0.1842	0.5079	0.948
LYSOSOME	0.4363	1.3237	0.1853	0.5178	0.936
ADIPOCYTOKINE_SIGNALING_PATHWAY	0.3735	1.2948	0.186	0.4977	0.951
PRIMARY_BILE_ACID_BIOSYNTHESIS	-0.4296	-1.2603	0.1881	0.917
NON_SMALL_CELL_LUNG_CANCER	0.4313	1.3096	0.1883	0.5126	0.946
INOSITOL_PHOSPHATE_METABOLISM	0.4585	1.3314	0.1921	0.524	0.933
RENAL_CELL_CARCINOMA	0.4423	1.3395	0.1922	0.5322	0.93
COLORECTAL_CANCER	0.4653	1.3375	0.1925	0.5235	0.931
ANTIGEN_PROCESSING_AND_PRESENTATION	0.3882	1.2843	0.193	0.4804	0.955
OLFACTORY_TRANSDUCTION	-0.4654	-1.2972	0.1958	0.908
NATURAL_KILLER_CELL_MEDIATED_CYTOTOXICITY	0.3396	1.2668	0.1977	0.4967	0.962
CITRATE_CYCLE_TCA_CYCLE	0.5374	1.3418	0.1979	0.5406	0.929
FRUCTOSE_AND_MANNOSE_METABOLISM	0.4508	1.288	0.1992	0.4831	0.953
TASTE_TRANSDUCTION	-0.367	-1.248	0.206	0.921
ENDOCYTOSIS	0.4096	1.3143	0.2137	0.5145	0.944
FATTY_ACID_METABOLISM	0.4378	1.294	0.2208	0.4898	0.951
GLUTATHIONE_METABOLISM	0.3863	1.2382	0.2208	0.5077	0.972
HEMATOPOIETIC_CELL_LINEAGE	0.3927	1.2572	0.2213	0.4891	0.964
GLIOMA	0.3865	1.2547	0.2214	0.4858	0.967
PROSTATE_CANCER	0.3999	1.2771	0.2247	0.4863	0.96
PENTOSE_PHOSPHATE_PATHWAY	0.4545	1.2613	0.229	0.4898	0.963
CYTOSOLIC_DNA_SENSING_PATHWAY	0.3532	1.21	0.2308	0.5157	0.975
CELL_ADHESION_MOLECULES_CAMS	0.363	1.2624	0.2312	0.4964	0.963
CARDIAC_MUSCLE_CONTRACTION	0.3274	1.1718	0.2488	0.5414	0.985
PHENYLALANINE_METABOLISM	0.4063	1.1817	0.2518	0.5323	0.983
NEUROACTIVE_LIGAND_RECEPTOR_INTERACTION	-0.3508	-1.2222	0.2532	0.93
STEROID_HORMONE_BIOSYNTHESIS	-0.3606	-1.2131	0.2565	0.934
GNRH_SIGNALING_PATHWAY	0.3573	1.23	0.2605	0.5057	0.973
PEROXISOME	0.3902	1.2317	0.2606	0.5106	0.973
GLYCOSAMINOGLYCAN_BIOSYNTHESIS_KERATAN_SULFATE	0.5191	1.223	0.266	0.5014	0.973
PROTEASOME	0.4868	1.2893	0.2687	0.4894	0.953
PROXIMAL_TUBULE_BICARBONATE_RECLAMATION	0.3881	1.1576	0.269	0.5448	0.986
PHOSPHATIDYLINOSITOL_SIGNALING_SYSTEM	0.3925	1.2271	0.2729	0.5029	0.973
LEUKOCYTE_TRANSENDOTHELIAL_MIGRATION	0.3579	1.203	0.2822	0.5205	0.977
LIMONENE_AND_PINENE_DEGRADATION	0.567	1.1829	0.2892	0.5382	0.983
RIG_I_LIKE_RECEPTOR_SIGNALING_PATHWAY	0.3248	1.147	0.2948	0.5487	0.989
NITROGEN_METABOLISM	-0.3487	-1.1251	0.2989	0.959
ARACHIDONIC_ACID_METABOLISM	0.2993	1.0969	0.3106	0.5855	0.997
TRYPTOPHAN_METABOLISM	0.3184	1.1188	0.3127	0.5616	0.995
GLYCOSAMINOGLYCAN_BIOSYNTHESIS_CHONDROITIN_SULFATE	0.4582	1.1832	0.325	0.5457	0.983
PANCREATIC_CANCER	0.3925	1.1588	0.3252	0.5499	0.986
EPITHELIAL_CELL_SIGNALING_IN_HELICOBACTER_PYLORI_INFECTION	0.3583	1.1319	0.3272	0.5607	0.994
GLYCOSPHINGOLIPID_BIOSYNTHESIS_GLOBO_SERIES	0.4068	1.0964	0.3302	0.5793	0.997
PATHWAYS_IN_CANCER	0.3145	1.134	0.3378	0.5643	0.993
SPLICEOSOME	0.4261	1.1593	0.3389	0.5566	0.986
PROGESTERONE_MEDIATED_OOCYTE_MATURATION	0.337	1.12	0.3497	0.5734	0.994
AMINOACYL_TRNA_BIOSYNTHESIS	0.4584	1.1571	0.3536	0.5383	0.986
ASTHMA	0.4226	1.1184	0.3571	0.5555	0.995
GLYOXYLATE_AND_DICARBOXYLATE_METABOLISM	0.4411	1.119	0.3613	0.5682	0.995
SYSTEMIC_LUPUS_ERYTHEMATOSUS	0.3651	1.0944	0.3624	0.5759	0.997
GLYCINE_SERINE_AND_THREONINE_METABOLISM	-0.3074	-1.0601	0.366	0.973
LONG_TERM_POTENTIATION	0.3193	1.0794	0.3743	0.5936	0.997
GLYCEROLIPID_METABOLISM	0.2884	1.0479	0.3861	0.6056	0.999
AXON_GUIDANCE	0.2856	1.0515	0.3966	0.6132	0.998
SMALL_CELL_LUNG_CANCER	0.344	1.0587	0.3988	0.6147	0.998
PATHOGENIC_ESCHERICHIA_COLI_INFECTION	0.3564	1.0773	0.406	0.5901	0.997
SPHINGOLIPID_METABOLISM	0.3382	1.0274	0.4073	0.6211	0.999
RIBOFLAVIN_METABOLISM	-0.3877	-1.0413	0.4102	0.977
REGULATION_OF_ACTIN_CYTOSKELETON	0.2883	1.0436	0.4152	0.6067	0.999
VALINE_LEUCINE_AND_ISOLEUCINE_BIOSYNTHESIS	0.4662	1.0575	0.4205	0.6099	0.998
WNT_SIGNALING_PATHWAY	0.2982	1.0353	0.4291	0.6143	0.999
AMINO_SUGAR_AND_NUCLEOTIDE_SUGAR_METABOLISM	0.3556	1.0498	0.4297	0.6094	0.999
RENIN_ANGIOTENSIN_SYSTEM	0.3479	1.0135	0.4417	0.6369	0.999
SELENOAMINO_ACID_METABOLISM	0.354	0.9884	0.4528	0.6606
TIGHT_JUNCTION	0.274	1.0013	0.4529	0.652	0.999
ONE_CARBON_POOL_BY_FOLATE	0.4049	1.0006	0.4709	0.6466
DRUG_METABOLISM_CYTOCHROME_P450	-0.2994	-0.9913	0.4785	0.982
FOCAL_ADHESION	0.2955	0.976	0.4825	0.6611
TGF_BETA_SIGNALING_PATHWAY	0.2875	0.9671	0.4883	0.6578
LYSINE_DEGRADATION	0.3728	0.9866	0.4886	0.6569
CELL_CYCLE	0.3466	0.9716	0.4929	0.6563
BASE_EXCISION_REPAIR	0.3578	0.9725	0.5	0.6608
PYRIMIDINE_METABOLISM	0.3086	0.9473	0.5042	0.6826
UBIQUITIN_MEDIATED_PROTEOLYSIS	0.3507	0.9794	0.5043	0.6628
PENTOSE_AND_GLUCURONATE_INTERCONVERSIONS	-0.3139	-0.9199	0.5069	0.989
STARCH_AND_SUCROSE_METABOLISM	-0.2772	-0.9317	0.5143	0.987
N_GLYCAN_BIOSYNTHESIS	0.3465	0.9441	0.5144	0.6818
JAK_STAT_SIGNALING_PATHWAY	0.2463	0.9429	0.5185	0.6777
CALCIUM_SIGNALING_PATHWAY	-0.2242	-0.938	0.5283	0.987
METABOLISM_OF_XENOBIOTICS_BY_CYTOCHROME_P450	-0.2687	-0.909	0.5358	0.991
TYPE_II_DIABETES_MELLITUS	0.2716	0.9385	0.5373	0.6616
THYROID_CANCER	0.3266	0.9181	0.5418	0.6813
VASOPRESSIN_REGULATED_WATER_REABSORPTION	0.3183	0.9395	0.5429	0.6779
VIBRIO_CHOLERAE_INFECTION	0.3096	0.9388	0.5458	0.667
TYROSINE_METABOLISM	0.2638	0.9229	0.5579	0.6795
ALPHA_LINOLENIC_ACID_METABOLISM	0.3158	0.9393	0.5586	0.6723
AUTOIMMUNE_THYROID_DISEASE	0.3102	0.9156	0.5593	0.6792
GLYCOSPHINGOLIPID_BIOSYNTHESIS_GANGLIO_SERIES	0.3227	0.8901	0.5676	0.7016
RETINOL_METABOLISM	-0.2719	-0.9098	0.5689	0.991
GLYCEROPHOSPHOLIPID_METABOLISM	0.2607	0.9063	0.574	0.6821
VALINE_LEUCINE_AND_ISOLEUCINE_DEGRADATION	0.3178	0.8858	0.5832	0.7026
CYSTEINE_AND_METHIONINE_METABOLISM	0.284	0.9083	0.5841	0.6847
BUTANOATE_METABOLISM	0.2939	0.8683	0.5852	0.6954
GLYCOSAMINOGLYCAN_DEGRADATION	0.3239	0.8663	0.5925	0.6932
GAP_JUNCTION	0.2398	0.8685	0.6055	0.7006
DORSO_VENTRAL_AXIS_FORMATION	0.2869	0.8756	0.6063	0.707
REGULATION_OF_AUTOPHAGY	-0.2636	-0.8945	0.6117	0.992
HYPERTROPHIC_CARDIOMYOPATHY_HCM	-0.2377	-0.8665	0.6143	0.994
RNA_POLYMERASE	0.3261	0.8339	0.6152	0.7136
BETA_ALANINE_METABOLISM	0.2867	0.8757	0.6182	0.7128
PROPANOATE_METABOLISM	0.2928	0.8144	0.6316	0.7365
STEROID_BIOSYNTHESIS	0.363	0.8536	0.6327	0.7069
NICOTINATE_AND_NICOTINAMIDE_METABOLISM	0.2744	0.8715	0.633	0.7074
BASAL_CELL_CARCINOMA	0.2544	0.8389	0.6351	0.7234
HISTIDINE_METABOLISM	0.259	0.8341	0.6494	0.7189
OOCYTE_MEIOSIS	0.2399	0.7971	0.6512	0.7403
ALANINE_ASPARTATE_AND_GLUTAMATE_METABOLISM	0.2537	0.8709	0.6572	0.7026
MELANOGENESIS	0.2252	0.8115	0.6661	0.7352
PANTOTHENATE_AND_COA_BIOSYNTHESIS	-0.2699	-0.8275	0.6813	0.995
CIRCADIAN_RHYTHM_MAMMAL	0.3458	0.7941	0.6869	0.7393
PURINE_METABOLISM	0.2148	0.8091	0.6879	0.7331
ADHERENS_JUNCTION	0.2512	0.7479	0.7083	0.7972
PPAR_SIGNALING_PATHWAY	0.2215	0.8367	0.7179	0.7206
HEDGEHOG_SIGNALING_PATHWAY	0.2281	0.781	0.7218	0.753
ABC_TRANSPORTERS	-0.215	-0.8128	0.7279	0.996
LINOLEIC_ACID_METABOLISM	-0.2374	-0.7799	0.7284	0.996
DNA_REPLICATION	0.311	0.7172	0.729	0.8243
MELANOMA	-0.2002	-0.7764	0.7482	0.9306	0.996
DILATED_CARDIOMYOPATHY	-0.2083	-0.7525	0.7601	0.9322	0.997
TAURINE_AND_HYPOTAURINE_METABOLISM	0.3077	0.8054	0.7645	0.7329
GLYCOSAMINOGLYCAN_BIOSYNTHESIS_HEPARAN_SULFATE	-0.249	-0.7799	0.7747	0.9709	0.996
COMPLEMENT_AND_COAGULATION_CASCADES	-0.2124	-0.681	0.7753	0.998
NON_HOMOLOGOUS_END_JOINING	0.2814	0.6718	0.796	0.8622
LONG_TERM_DEPRESSION	0.2008	0.747	0.7977	0.7928
ASCORBATE_AND_ALDARATE_METABOLISM	-0.2548	-0.6587	0.7986	0.999
BASAL_TRANSCRIPTION_FACTORS	0.2318	0.6913	0.8016	0.8491
CYTOKINE_CYTOKINE_RECEPTOR_INTERACTION	0.1911	0.7232	0.8051	0.8217
RNA_DEGRADATION	0.229	0.6285	0.8204	0.8898
ETHER_LIPID_METABOLISM	0.208	0.7081	0.8586	0.8312
VASCULAR_SMOOTH_MUSCLE_CONTRACTION	0.1806	0.6537	0.86	0.8734
GLYCOSPHINGOLIPID_BIOSYNTHESIS_LACTO_AND_NEOLACTO_SERIES	0.2304	0.6901	0.8626	0.8447
MISMATCH_REPAIR	0.2471	0.5747	0.8704	0.9319
PORPHYRIN_AND_CHLOROPHYLL_METABOLISM	0.2027	0.6357	0.8763	0.8883
SNARE_INTERACTIONS_IN_VESICULAR_TRANSPORT	0.2179	0.6026	0.8792	0.9118
ALDOSTERONE_REGULATED_SODIUM_REABSORPTION	0.2041	0.6633	0.8812	0.8666
NUCLEOTIDE_EXCISION_REPAIR	0.185	0.5074	0.9119	0.9738
ARRHYTHMOGENIC_RIGHT_VENTRICULAR_CARDIOMYOPATHY_ARVC	-0.1723	-0.6486	0.9175	0.9753
TERPENOID_BACKBONE_BIOSYNTHESIS	-0.2228	-0.5105	0.9218
ECM_RECEPTOR_INTERACTION	0.1627	0.4999	0.9286	0.9711
PROTEIN_EXPORT	-0.2016	-0.4491	0.9287
DRUG_METABOLISM_OTHER_ENZYMES	-0.1685	-0.6424	0.9643	0.9468
MATURITY_ONSET_DIABETES_OF_THE_YOUNG	-0.1575	-0.5027	0.9797
GLYCOSYLPHOSPHATIDYLINOSITOL_GPI_ANCHOR_BIOSYNTHESIS	-0.1591	-0.4113	0.9825	0.9827
HOMOLOGOUS_RECOMBINATION	0.1702	0.4292	0.9829	0.984
O_GLYCAN_BIOSYNTHESIS	0.1482	0.4521	0.9948	0.9841
GSE119409
Term	ES	NES	pvalue	FDR	FWER

## Sheet: S8
Table-S8: -13 Immune signatures (gene sets)
APC co inhibition	APC co stimulation	CCR	Check-point	Cytolytic activity	HLA	Inflammation-promoting	MHC class I	Parainflammation	T cell co-inhibition	T cell co-stimulation	Type I IFN Reponse	Type II IFN Reponse
C10orf54	CD40	CCL16	IDO1	PRF1	HLA-E	CCL5	B2M	CXCL10	BTLA	CD2	DDX4	GPR146
CD274	CD58	TPO	LAG3	GZMA	HLA-DPB2	CD19	HLA-A	PLAT	C10orf54	CD226	IFIT1	SELP
LGALS9	CD70	TGFBR2	CTLA4		HLA-C	CD8B	TAP1	CCND1	CD160	CD27	IFIT2	AHR
PDCD1LG2	ICOSLG	CXCL2	TNFRSF9		HLA-J	CXCL10		LGMN	CD244	CD28	IFIT3
PVRL3	SLAMF1	CCL14	ICOS		HLA-DQB1	CXCL13		PLAUR	CD274	CD40LG	IRF7
	TNFSF14	TGFBR3	CD80		HLA-DQB2	CXCL9		AIM2	CTLA4	ICOS	ISG20
	TNFSF15	IL11RA	PDCD1LG2		HLA-DQA2	GNLY		MMP7	HAVCR2	SLAMF1	MX1
	TNFSF18	CCL11	TIGIT		HLA-DQA1	GZMB		ICAM1	LAG3	TNFRSF18	MX2
	TNFSF4	IL4I1	CD70		HLA-A	IFNG		MX2	LAIR1	TNFRSF25	RSAD2
	TNFSF8	IL33	TNFSF9		HLA-DMA	IL12A		CXCL9	TIGIT	TNFRSF4	TNFSF10
	TNFSF9	CXCL12	ICOSLG		HLA-DOB	IL12B		ANXA1		TNFRSF8
		CXCL10	KIR3DL1		HLA-DRB1	IRF1		TLR2		TNFRSF9
		BMPER	CD86		HLA-H	PRF1		PLA2G2D		TNFSF14
		BMP8A	PDCD1		HLA-B	STAT1		ITGA2
		CXCL11	LAIR1		HLA-DRB5	TBX21		MX1
		IL21R	TNFRSF8		HLA-DOA			HMOX1
		IL17B	TNFSF15		HLA-DPB1			CD276
		TNFRSF9	TNFRSF14		HLA-DRA			TIRAP
		ILF2	IDO2		HLA-DRB6			IL33
		CX3CR1	CD276		HLA-L			PTGES
		CCR8	CD40		HLA-F			TNFRSF12A
		TNFSF12	TNFRSF4		HLA-G			SCARB1
		CSF3	TNFSF14		HLA-DMB			CD14
		TNFSF4	HHLA2		HLA-DPA1			BLNK
		BMP3	CD244					IFIT3
		CX3CL1	CD274					RETNLB
		BMP5	HAVCR2					IFIT2
		CXCR2	CD27					ISG15
		TNFRSF10D	BTLA					OAS2
		BMP2	LGALS9					REL
		CXCL14	TMIGD2					OAS3
		CCL28	CD28					CD44
		CXCL3	CD48					PPARG
		BMP6	TNFRSF25					BST2
		CCL21	CD40LG					OAS1
		CXCL9	ADORA2A					NOX1
		CCL23	VTCN1					PLA2G2A
		IL6	CD160					IFIT1
		TNFRSF18	CD44					IFITM3
		IL17RD	TNFSF18					IL1RN
		IL17D	TNFRSF18
		IL27	BTNL2
		CCL7	C10orf54
		IL1R1	CD200R1
		CXCR4	TNFSF4
		CXCR2P1	CD200
		TGFB1I1	NRP1
		IFNGR1
		IL9R
		IL1RAPL1
		IL11
		CSF1
		IL20RA
		IL25
		TNFRSF4
		IL18
		ILF3
		CCL20
		TNFRSF12A
		IL6ST
		CXCL13
		IL12B
		TNFRSF8
		IL6R
		BMPR2
		IFNE
		IL1RAPL2
		IL3RA
		BMP4
		CCL24
		TNFSF13B
		CCR4
		IL2RA
		IL32
		TNFRSF10C
		IL22RA1
		BMPR1A
		CXCR5
		CXCR3
		IFNA8
		IL17REL
		IFNB1
		IFNAR1
		TNFRSF1B
		CCL17
		IFNL1
		IL16
		IL1RL1
		ILK
		CCL25
		ILDR2
		CXCR1
		IL36RN
		IL34
		TGFB1
		IFNG
		IL19
		ILKAP
		BMP2K
		CCR10
		ILDR1
		EPO
		CCR7
		IL17C
		IL23A
		CCR5
		IL7
		EPOR
		CCL13
		IL2RG
		IL31RA
		TNFAIP6
		IFNL2
		BMP1
		IL12RB1
		TNFAIP8
		IL4R
		TNFRSF6B
		TNFAIP8L1
		TNFRSF10B
		IFNL3
		CCL5
		CXCL6
		CXCL1
		CCR3
		TNFSF11
		CSF1R
		IL21
		IL1RAP
		IL12RB2
		CCL1
		IL17RA
		CCR1
		IL1RN
		TNFRSF11B
		TNFRSF14
		IL13
		IL2RB
		BMP8B
		CCL2
		IL24
		IL18RAP
		TGFBI
		TNFSF10
		TNFRSF11A
		CXCL5
		IL5RA
		TNFSF9
		IL1RL2
		TNFRSF13C
		IL36G
		IL15RA
		TNFRSF21
		CXCL8
		IL22RA2
		TNFAIP8L2
		IL18R1
		IFNLR1
		CXCR6
		CCL3L3
		TNFRSF1A
		IL17RE
		IFNGR2
		IL17RC
		TNFAIP8L3
		ILVBL
		TGFBRAP1
		CCL4L1
		CSF2RA
		CCRN4L
		CCL26
		TNFAIP1
		CCRL2
		IFNA10
		TNFRSF17
		IFNA13
		IL20
		IL18BP
		CCL3L1
		TNFSF12-TNFSF13
		IL5
		IL23R
		IL26
		TNF
		TGFA
		CSF2
		IL1F10
		CXCL17
		TNFSF13
		IFNA4
		IL37
		IL12A
		IL7R
		IFNA1
		IL1A
		IL4
		IL2
		CCL22
		CSF3R
		IL10
		IFNK
		TGFB2
		IL1R2
		IL1B
		IL17F
		IL27RA
		IL15
		TNFSF8
		IL36B
		XCL1
		CXCL16
		TNFRSF19
		IL3
		CCL3
		IFNA2
		BMPR1B
		IFNA21
		TNFSF18
		CCL8
		IL17RB
		TNFRSF25
		IL22
		IL10RB
		IFNAR2
		CCL18
		IFNA16
		CSF2RB
		IL36A
		TNFAIP3
		IL13RA2
		IL13RA1
		CCR9
		TNFRSF10A
		IFNA7
		IFNW1
		XCL2
		TNFSF14
		CCR2
		BMP15
		BMP10
		CCL15-CCL14
		TGFBR1
		IFNA5
		BMP7
		IFNA14
		IL20RB
		IL10RA
		IFNA17
		CCR6
		TGFB3
		CCL15
		CCL4
		CCL27
		TNFRSF13B
		TNFAIP2
		IL31
		IL17A
		TNFSF15
		CCL19
		IFNA6
		IL9

## Sheet: S9
Table-S9: Tumor Immune Microenvironment
ssGSEA
GSE87211
ID	Activated B cell	Activated CD4 T cell	Activated CD8 T cell	Activated dendritic cell	CD56bright natural killer cell	CD56dim natural killer cell	Central memory CD4 T cell	Central memory CD8 T cell	Effector memeory CD4 T cell	Effector memeory CD8 T cell	Eosinophil	Gamma delta T cell	Immature B cell	Immature dendritic cell	Macrophage	Mast cell	MDSC	Memory B cell	Monocyte	Natural killer cell	Natural killer T cell	Neutrophil	Plasmacytoid dendritic cell	Regulatory T cell	T follicular helper cell	Type 1 T helper cell	Type 17 T helper cell	Type 2 T helper cell
GSM2325239	-0.170078	0.283662	0.272103	0.300757	0.227241	0.437463	0.507753	0.251547	0.101478	0.267358	-0.044683	0.374392	-0.0435593	0.295629	0.0309241	-0.0164571	0.235984	0.0527669	0.348574	0.143025	0.0847533	-0.178587	0.505972	0.0476289	0.151033	0.162066	0.0315749	0.126769
GSM2325240	0.0525025	0.284775	0.282341	0.363573	0.24484	0.475783	0.521853	0.298602	0.162644	0.288111	0.0231953	0.428826	0.0226875	0.322418	0.114217	0.0729634	0.317463	0.0611591	0.378068	0.221058	0.142569	-0.0106258	0.547518	0.100206	0.174941	0.224065	0.069272	0.180312
GSM2325241	-0.18126	0.375776	0.241521	0.359611	0.238496	0.426077	0.526393	0.281316	0.182478	0.281317	0.124637	0.362071	-0.0759409	0.288008	0.0742567	0.148408	0.312179	0.0933829	0.330081	0.229246	0.174596	0.00565029	0.504681	0.140136	0.17004	0.215094	0.0801341	0.173669
GSM2325242	-0.326716	0.287297	0.240067	0.329457	0.213257	0.463975	0.515483	0.296728	0.165098	0.261086	-0.0031132	0.378893	-0.0838925	0.318859	0.0610464	0.0854528	0.292306	0.104991	0.350332	0.177448	0.128308	0.0560964	0.51726	0.105717	0.147413	0.182994	0.0296086	0.0931018
GSM2325243	-0.0563835	0.323379	0.275383	0.361527	0.244718	0.438694	0.524685	0.250519	0.141851	0.267961	0.104185	0.379063	-0.0121873	0.307532	0.050577	0.0473555	0.288587	0.0587556	0.349124	0.199959	0.139913	-0.0132609	0.504067	0.0739757	0.159677	0.20395	0.0445596	0.12528
GSM2325244	-0.19521	0.246374	0.234821	0.288533	0.215163	0.451596	0.491059	0.252942	0.134544	0.222048	-0.0270663	0.338363	-0.0905262	0.228	-0.0163649	0.0116187	0.172124	0.0801315	0.347005	0.136173	0.10416	-0.137542	0.441373	0.0396338	0.134428	0.124279	0.0632695	0.0535445
GSM2325245	-0.0419255	0.379226	0.380552	0.347867	0.25341	0.477296	0.523625	0.271393	0.16898	0.312487	0.00232095	0.418868	0.0185049	0.315125	0.110518	0.0694006	0.349119	0.0990961	0.352025	0.23466	0.179352	-0.079071	0.538742	0.182668	0.214825	0.241231	-0.00637885	0.164919
GSM2325246	0.136455	0.279769	0.342871	0.340725	0.225852	0.483809	0.546497	0.283549	0.163307	0.310482	-0.0399151	0.442031	0.0991568	0.307327	0.0597228	0.0538956	0.313293	0.11899	0.381011	0.224564	0.148436	-0.0555253	0.548002	0.132473	0.199968	0.223582	0.0594004	0.110821
GSM2325247	-0.00360498	0.307391	0.30405	0.345901	0.259725	0.486558	0.528286	0.277511	0.158726	0.277227	0.0180202	0.422008	0.00942391	0.305989	0.0819215	0.0655707	0.279882	0.10599	0.347823	0.230593	0.166937	-0.0480581	0.549191	0.147198	0.188883	0.208653	0.0636639	0.124689
GSM2325249	0.23339	0.302829	0.311031	0.353271	0.226252	0.462943	0.516705	0.305086	0.185951	0.30239	0.000160288	0.406452	0.120314	0.283304	0.123128	0.0878982	0.3173	0.0719523	0.365082	0.210072	0.116736	-0.0218127	0.539416	0.115437	0.202732	0.232117	0.051359	0.137166
GSM2325250	0.115885	0.314085	0.335991	0.347201	0.250528	0.442311	0.524378	0.284052	0.144162	0.310369	0.000676182	0.406051	0.0651593	0.269825	0.0726303	0.0612357	0.264456	0.0857359	0.344001	0.189631	0.117272	-0.0956257	0.497642	0.101312	0.202182	0.234167	0.0648844	0.207926
GSM2325251	-0.158984	0.301619	0.340798	0.389311	0.245271	0.452715	0.556475	0.292117	0.197925	0.357872	0.040289	0.393959	0.0103712	0.289744	0.124274	0.119906	0.389265	0.0848278	0.35673	0.285403	0.22935	-0.0212975	0.554033	0.223601	0.231173	0.260274	0.0600455	0.138225
GSM2325252	0.0872013	0.181579	0.302683	0.294341	0.22963	0.443625	0.496881	0.258169	0.129631	0.310714	-0.043907	0.341413	0.0415095	0.25871	0.0197398	-0.0131647	0.210264	0.030109	0.361729	0.155388	0.0687194	-0.116637	0.489833	0.041812	0.15757	0.175812	0.0722573	0.0677623
GSM2325253	-0.342794	0.272516	0.147658	0.337941	0.252027	0.455956	0.506974	0.28762	0.149953	0.235998	-0.0262308	0.409981	-0.127832	0.296265	0.115172	0.0774816	0.319984	0.0854661	0.359782	0.158624	0.137142	0.188616	0.566108	0.0854792	0.161411	0.148709	0.0328806	0.166643
GSM2325256	-0.0737441	0.241325	0.279654	0.344692	0.239214	0.445096	0.503751	0.265895	0.161441	0.269701	-0.0192545	0.405186	-0.0416002	0.286927	0.0713356	0.0412238	0.258022	0.0740202	0.335767	0.209611	0.108178	-0.105556	0.518824	0.0767841	0.191788	0.196319	0.0798537	0.120499
GSM2325257	0.00794783	0.340853	0.350552	0.351758	0.276376	0.451711	0.525973	0.280461	0.175115	0.321796	0.0406916	0.424181	0.00862686	0.323235	0.0959886	0.0887954	0.346012	0.0591175	0.349815	0.227183	0.142279	0.0431921	0.546961	0.149396	0.215767	0.244413	0.102979	0.200521
GSM2325259	-0.136328	0.331055	0.300395	0.34607	0.237575	0.473382	0.515893	0.268932	0.163547	0.309427	0.0809274	0.386163	-0.0621032	0.308551	0.0763584	0.119063	0.322441	0.151578	0.359153	0.20744	0.143784	0.070303	0.528632	0.111244	0.167945	0.193228	0.00332719	0.1143
GSM2325260	0.120677	0.338765	0.32831	0.391632	0.222416	0.504142	0.537498	0.300085	0.197495	0.369457	0.111167	0.41865	0.0746475	0.307884	0.103929	0.158452	0.357758	0.0909025	0.378959	0.244494	0.160181	0.145939	0.559153	0.148849	0.191069	0.25011	0.125756	0.164884
GSM2325261	-0.121108	0.279122	0.297963	0.361739	0.210971	0.462645	0.52155	0.265069	0.150178	0.267349	-0.0466679	0.378339	-0.0573887	0.304331	0.0660331	0.0289498	0.312015	0.113624	0.360804	0.2181	0.138698	-0.0436646	0.531724	0.107063	0.175011	0.191385	0.0204075	0.0927605
GSM2325262	-0.0997726	0.301741	0.307539	0.345254	0.229734	0.462234	0.534445	0.272612	0.151897	0.299442	0.0493719	0.405725	-0.0355909	0.283849	0.0628069	0.0555595	0.280049	0.0831124	0.349692	0.246087	0.152135	-0.150636	0.526864	0.140386	0.18022	0.225593	0.061423	0.142564
GSM2325263	-0.0882642	0.331242	0.337093	0.360292	0.22672	0.475333	0.534527	0.284958	0.151808	0.302078	0.0885473	0.39178	-0.0165357	0.253955	0.0568348	0.0945561	0.306662	0.152997	0.381206	0.238007	0.146974	-0.00411405	0.569069	0.140015	0.192225	0.210466	0.0165328	0.137908
GSM2325264	-0.14356	0.37842	0.352255	0.356875	0.285324	0.480739	0.54287	0.286582	0.139418	0.30201	-0.0362843	0.410888	-0.0330595	0.31167	0.0990898	0.106565	0.326301	0.108204	0.33271	0.246218	0.162323	-0.0455376	0.533618	0.154715	0.215974	0.221049	0.0533215	0.163512
GSM2325265	-0.0526592	0.317056	0.265848	0.30696	0.227461	0.480128	0.504998	0.269745	0.140356	0.281614	0.0438619	0.390537	-0.0395072	0.266841	0.0448049	0.0702869	0.271742	0.0909711	0.35537	0.211657	0.130111	-0.0736992	0.494183	0.0604985	0.148528	0.205532	0.0480999	0.113765
GSM2325268	-0.312483	0.185105	0.234232	0.263528	0.215095	0.403271	0.496362	0.267713	0.10306	0.242199	-0.153594	0.321458	-0.183766	0.279735	-0.00657385	-0.0348145	0.207027	0.102571	0.365094	0.145681	0.116831	-0.149233	0.482426	0.0259793	0.0803555	0.13847	0.0154273	0.0474638
GSM2325269	0.0360437	0.328355	0.364165	0.342972	0.23736	0.452417	0.525098	0.307345	0.152296	0.353448	-0.000547219	0.40191	0.0331187	0.278442	0.0755067	0.102858	0.304589	0.0907964	0.36602	0.207444	0.126284	-0.0685681	0.510677	0.0834954	0.176957	0.23686	0.0597155	0.184615
GSM2325270	-0.239972	0.2984	0.261965	0.312591	0.243828	0.436301	0.50165	0.265328	0.148227	0.229137	-0.059093	0.354935	-0.108616	0.241924	0.0091988	-0.029488	0.269895	0.0614972	0.348481	0.189319	0.074396	-0.0315405	0.480206	0.0393903	0.131271	0.174866	0.0279656	0.119649
GSM2325271	0.0135846	0.355403	0.356107	0.353628	0.254056	0.448203	0.515097	0.27783	0.15106	0.310611	0.0199021	0.425288	0.000401917	0.309884	0.109473	0.0999662	0.306772	0.110144	0.379325	0.218504	0.177632	-0.0549957	0.541314	0.118454	0.181324	0.23073	0.0483175	0.129248
GSM2325272	-0.0269956	0.368437	0.280194	0.34322	0.235673	0.484991	0.527668	0.283379	0.149205	0.272088	0.0308139	0.433868	0.0087387	0.278653	0.101429	0.0960233	0.314233	0.0999959	0.352435	0.242112	0.179459	0.00608064	0.536642	0.151354	0.171013	0.22773	0.0262549	0.16489
GSM2325273	-0.113486	0.236829	0.283923	0.308137	0.233672	0.450298	0.54737	0.284226	0.191421	0.308962	0.0980375	0.349204	-0.0540775	0.283459	0.0946647	0.169164	0.307183	0.146284	0.330931	0.22927	0.167497	-0.0868255	0.53886	0.127357	0.176744	0.22821	-0.0383507	0.108979
GSM2325274	0.0113931	0.39283	0.336617	0.361986	0.242575	0.496138	0.512291	0.287513	0.171056	0.337325	0.0749887	0.38205	0.0133898	0.33001	0.099466	0.069486	0.363815	0.0905976	0.330743	0.195762	0.185838	0.0517091	0.493807	0.132799	0.189314	0.219088	0.0815202	0.186306
GSM2325275	-0.141432	0.304237	0.331016	0.343201	0.212725	0.472539	0.519132	0.240757	0.181756	0.28386	-0.0833165	0.402524	-0.0421187	0.300827	0.0409893	0.00498033	0.297042	0.159111	0.315838	0.235456	0.135385	-0.130671	0.500631	0.0887183	0.161697	0.221448	-0.0234804	0.135955
GSM2325276	-0.22818	0.348222	0.295867	0.411903	0.276601	0.466225	0.534632	0.281278	0.197371	0.274651	0.108813	0.427187	-0.0181721	0.303163	0.138337	0.181433	0.407963	0.133803	0.374564	0.231326	0.173858	0.23188	0.597021	0.214536	0.200034	0.229836	0.0277354	0.148622
GSM2325277	-0.280331	0.287553	0.248046	0.32565	0.254538	0.464103	0.52049	0.228292	0.145408	0.231868	-0.0459557	0.366272	-0.0933004	0.28095	0.0773814	0.0455442	0.256159	0.072617	0.34973	0.238144	0.149796	-0.0580813	0.503275	0.107149	0.185305	0.175052	-0.00773862	0.143738
GSM2325278	0.162801	0.307544	0.338428	0.34438	0.235674	0.485077	0.540172	0.275354	0.177355	0.313771	0.0643766	0.410048	0.0855209	0.291858	0.108636	0.0857964	0.297491	0.09611	0.352902	0.23264	0.166271	-0.0343505	0.540331	0.0907197	0.188042	0.240317	0.109609	0.134348
GSM2325279	-0.164312	0.270071	0.257978	0.301353	0.237341	0.435473	0.496736	0.278353	0.134559	0.28483	-0.109369	0.330517	-0.0857296	0.262426	0.00465162	-0.0606638	0.197082	0.0949304	0.344146	0.159714	0.0529369	-0.123533	0.456044	0.00879592	0.145989	0.162798	0.117892	0.160262
GSM2325287	-0.220261	0.299129	0.291071	0.371014	0.255918	0.466909	0.537125	0.317071	0.176334	0.301303	0.00613465	0.426929	-0.0224411	0.353245	0.166009	0.131386	0.368481	0.0688321	0.366823	0.259018	0.201566	0.0991571	0.556823	0.250123	0.208495	0.239315	0.0160017	0.112397
GSM2325288	-0.137003	0.269643	0.313088	0.301135	0.233719	0.440331	0.515095	0.261124	0.155746	0.27046	-0.0922438	0.386232	-0.0759037	0.242074	0.0538042	0.00143797	0.241079	0.0546138	0.329239	0.224633	0.122141	-0.19051	0.512843	0.0873949	0.162058	0.185523	-0.0450214	0.107066
GSM2325289	-0.118419	0.379826	0.42157	0.338309	0.265481	0.507015	0.564006	0.297962	0.15462	0.335477	-0.0871013	0.411999	0.0321711	0.315759	0.115067	0.0241864	0.346948	0.0881411	0.354502	0.270111	0.208301	-0.242466	0.50129	0.226882	0.244866	0.289225	0.0312256	0.168641
GSM2325290	-0.0250892	0.293075	0.286165	0.338312	0.251867	0.475202	0.519116	0.283253	0.164381	0.29857	0.0106471	0.417255	0.00528551	0.297323	0.0856336	0.0817166	0.293756	0.0678275	0.363092	0.199627	0.116511	-0.0277769	0.520077	0.0889372	0.174417	0.208932	0.0660979	0.149159
GSM2325291	-0.245494	0.388248	0.279197	0.386032	0.268376	0.47779	0.517009	0.281815	0.162176	0.247415	0.0336112	0.431385	-0.0335289	0.313251	0.121288	0.153779	0.362853	0.151016	0.360923	0.230759	0.195495	0.290827	0.567848	0.172674	0.19639	0.205154	0.0399004	0.134071
GSM2325292	-0.0643085	0.336274	0.292562	0.32297	0.216132	0.421374	0.506733	0.250727	0.15368	0.243583	0.00554658	0.386397	-0.0204892	0.260847	0.0554293	0.017717	0.264634	0.109876	0.333193	0.188364	0.105148	-0.0190336	0.497111	0.0659641	0.135786	0.193626	0.00498541	0.145406
GSM2325293	-0.286564	0.205928	0.215094	0.297188	0.230776	0.436889	0.505778	0.24592	0.11987	0.232714	-0.0967531	0.328528	-0.12088	0.264168	0.0529553	-0.0193802	0.242833	0.0671493	0.342204	0.195708	0.111483	-0.00606941	0.455945	0.0144202	0.125118	0.141393	0.024283	0.0405431
GSM2325294	-0.156678	0.284997	0.29604	0.287312	0.241119	0.48172	0.478041	0.244491	0.121434	0.259315	-0.0640968	0.388407	-0.0746146	0.289968	0.0258039	0.0129656	0.260814	0.123612	0.331507	0.195511	0.132381	-0.060146	0.490569	0.0368261	0.132598	0.143612	-0.0103008	0.0895656
GSM2325295	-0.301938	0.345219	0.2203	0.327037	0.249494	0.437781	0.527077	0.275019	0.165279	0.245606	-0.0848018	0.38869	-0.0851203	0.294499	0.0565391	0.0517892	0.261746	0.079871	0.314563	0.215104	0.172079	-0.0583285	0.512334	0.130184	0.122083	0.170395	0.0175663	0.139561
GSM2325296	-0.273247	0.400541	0.266996	0.481121	0.214083	0.470518	0.555536	0.307396	0.210026	0.305727	0.157308	0.448933	0.0376718	0.327778	0.180833	0.194185	0.413318	0.118202	0.387329	0.270078	0.21011	0.466607	0.59566	0.256146	0.235365	0.239875	0.0784029	0.141308
GSM2325297	-0.0597234	0.260406	0.340183	0.317685	0.228934	0.414126	0.499796	0.254395	0.151694	0.308971	-0.132932	0.346975	-0.0399091	0.264416	0.0172855	-0.0658914	0.224041	0.0693718	0.310826	0.151422	0.0683482	-0.181236	0.469089	0.0111732	0.129178	0.179806	0.0839189	0.162868
GSM2325298	-0.0350616	0.347146	0.296619	0.34984	0.231092	0.465009	0.505778	0.285025	0.149164	0.277632	-0.00808982	0.413423	-0.0344975	0.262477	0.0581123	0.0754604	0.287618	0.150075	0.340422	0.215118	0.137084	-0.0296691	0.514446	0.134008	0.162185	0.184876	0.0562832	0.137514
GSM2325299	-0.218645	0.276334	0.257283	0.304799	0.244162	0.415276	0.515088	0.285537	0.14335	0.246247	-0.0458126	0.36901	-0.0969337	0.272252	0.0409427	0.0479044	0.267361	0.0953816	0.341521	0.184653	0.131346	-0.0517575	0.495595	0.0379831	0.142695	0.160634	0.0127229	0.0795245
GSM2325300	0.00350428	0.34	0.309675	0.371594	0.245165	0.492128	0.516291	0.273857	0.158028	0.289178	0.0129786	0.43652	0.00669478	0.30183	0.110309	0.122258	0.344035	0.174707	0.362328	0.242771	0.162402	0.0547818	0.562253	0.178674	0.210612	0.226432	0.0498955	0.123515
GSM2325301	0.0426631	0.295437	0.315666	0.333246	0.250846	0.449551	0.534993	0.273165	0.149552	0.276629	-0.0316793	0.393325	0.0224298	0.298583	0.0803826	0.0403559	0.279361	0.0805561	0.370959	0.21962	0.120031	-0.103969	0.514569	0.0999408	0.161872	0.222426	0.0691586	0.134329
GSM2325302	-0.294836	0.288669	0.268224	0.414269	0.228996	0.477821	0.527172	0.303907	0.15948	0.24546	-0.0343961	0.421451	-0.0612433	0.267575	0.0842485	0.0417369	0.348112	0.0146947	0.343625	0.248732	0.155405	0.196253	0.535985	0.196796	0.156904	0.194304	0.0303246	0.0886531
GSM2325303	0.028958	0.355886	0.34513	0.341478	0.26443	0.436519	0.505671	0.275742	0.143767	0.320737	-0.0408355	0.366494	0.00567767	0.314305	0.0783507	0.04385	0.302766	0.0849197	0.340331	0.212434	0.139509	-0.0835032	0.506229	0.102338	0.192149	0.20882	0.0163054	0.184727
GSM2325304	-0.0651053	0.254883	0.28395	0.339984	0.23341	0.45471	0.544205	0.298959	0.188434	0.324275	-0.041989	0.437943	0.00859806	0.273095	0.10945	0.0708897	0.325266	0.062799	0.332557	0.221151	0.171564	-0.0745111	0.549847	0.172574	0.201255	0.234695	0.0274654	0.128934
GSM2325305	-0.0947978	0.410076	0.297281	0.365519	0.240506	0.449745	0.513753	0.268149	0.164957	0.267926	0.0245415	0.414698	-0.0425893	0.2925	0.0777394	0.0943023	0.324964	0.107618	0.352734	0.223711	0.171225	0.0149252	0.535361	0.178088	0.161628	0.208725	0.116275	0.165622
GSM2325306	-0.0281289	0.276238	0.284087	0.385269	0.256642	0.453938	0.51594	0.264638	0.159142	0.306825	-0.0531866	0.39574	0.00937417	0.308062	0.0994395	0.071872	0.318294	0.0650713	0.378147	0.216772	0.126638	0.0722384	0.50586	0.0630634	0.150244	0.174907	0.110075	0.122554
GSM2325307	-0.075011	0.283825	0.299484	0.341064	0.23358	0.470561	0.529614	0.257512	0.176353	0.29012	-0.0417148	0.422996	-0.0165908	0.252298	0.0712481	0.0465963	0.27624	0.100851	0.343471	0.213321	0.153927	-0.0938364	0.515034	0.128344	0.18859	0.207015	0.0160899	0.118176
GSM2325308	-0.235484	0.280933	0.256814	0.324759	0.25646	0.445372	0.50806	0.266779	0.176649	0.222853	-0.0776825	0.399775	-0.0924201	0.285612	0.0624083	0.036089	0.248559	0.113565	0.335181	0.226826	0.154846	-0.0480313	0.501355	0.106037	0.136175	0.196528	0.053638	0.104932
GSM2325309	-0.0443296	0.316007	0.293952	0.341308	0.234732	0.46078	0.512616	0.297836	0.153392	0.271341	-0.000818194	0.416026	-0.00409258	0.313978	0.0848321	0.084704	0.276757	0.120154	0.366637	0.191533	0.14457	-0.0266395	0.539226	0.119348	0.173063	0.222465	0.0333086	0.146201
GSM2325310	-0.00868147	0.258044	0.292608	0.365773	0.246312	0.464663	0.485245	0.296658	0.154228	0.287442	0.0173944	0.420193	-0.0481109	0.316336	0.120513	0.0780617	0.304572	0.101629	0.351841	0.207444	0.142086	0.00227309	0.520312	0.0764201	0.160918	0.18628	0.0335807	0.112102
GSM2325311	-0.123581	0.202752	0.317839	0.340549	0.263056	0.446932	0.481997	0.251814	0.140361	0.288821	-0.090454	0.384668	-0.109613	0.274953	0.0614933	-0.0466387	0.281506	0.156856	0.377255	0.14344	0.0810844	-0.0222459	0.503975	0.0232262	0.163548	0.157477	0.0360767	0.0875879
GSM2325312	-0.236896	0.295415	0.259023	0.372382	0.228193	0.456998	0.495171	0.28122	0.144786	0.236258	-0.0258067	0.384679	-0.042056	0.294443	0.0642192	0.0969406	0.303257	0.0907338	0.351156	0.204676	0.144964	0.0933083	0.573317	0.106628	0.129939	0.169639	0.102958	0.100706
GSM2325313	-0.0724672	0.293852	0.330285	0.370605	0.259567	0.484345	0.504887	0.267753	0.180353	0.314352	-0.0503642	0.398976	-0.0129524	0.305095	0.128526	0.0741852	0.317506	0.101405	0.323419	0.232536	0.160145	-0.0311288	0.510919	0.137358	0.19467	0.214839	-0.011065	0.124495
GSM2325314	0.101966	0.319787	0.347319	0.346342	0.236454	0.464175	0.534073	0.287447	0.180348	0.336132	-0.0415829	0.396038	0.0604379	0.278387	0.0940514	0.0331037	0.31956	0.0869928	0.34968	0.219433	0.120689	-0.0590559	0.51084	0.108151	0.165091	0.219247	0.0465592	0.116756
GSM2325315	-0.000979036	0.328591	0.318931	0.380131	0.232604	0.482755	0.526913	0.304755	0.16813	0.274874	0.0654818	0.450697	0.0345212	0.350299	0.135192	0.118047	0.331636	0.0838599	0.374676	0.210055	0.155894	0.0439181	0.565592	0.16613	0.209438	0.221093	0.030182	0.145306
GSM2325316	0.0428569	0.312193	0.315098	0.368815	0.255208	0.483153	0.520512	0.298863	0.166245	0.310388	0.00720973	0.43531	0.0392852	0.331127	0.119493	0.0785559	0.308831	0.0982144	0.333786	0.228923	0.156524	-0.0414619	0.515455	0.0921185	0.178227	0.214862	0.0696429	0.178732
GSM2325317	-0.0345269	0.301274	0.216351	0.332548	0.234403	0.469734	0.516544	0.26849	0.154617	0.268973	-0.0404177	0.407996	-0.0242896	0.351468	0.0813535	0.053011	0.289652	0.0978485	0.332791	0.208976	0.154342	0.0398118	0.533682	0.108361	0.148914	0.17163	0.00957909	0.108841
GSM2325318	0.00939978	0.315757	0.336043	0.351257	0.230562	0.481733	0.514445	0.284661	0.168659	0.276358	-0.0489577	0.411221	0.00466997	0.321048	0.0838016	0.112763	0.318622	0.0652023	0.341937	0.229684	0.141985	-0.0737543	0.512071	0.15199	0.178927	0.215173	0.0765617	0.123366
GSM2325319	-0.0437651	0.239991	0.22372	0.29662	0.223603	0.479856	0.515809	0.253367	0.142172	0.260316	-0.0837786	0.372491	-0.0400508	0.252877	0.0517269	0.0343806	0.266446	0.0910962	0.334462	0.210732	0.139216	-0.0550354	0.542674	0.0675868	0.152167	0.16503	0.0462212	0.0798015
GSM2325320	0.0775543	0.306023	0.28263	0.370221	0.232997	0.475392	0.515993	0.292682	0.148794	0.328327	-0.0230176	0.425437	0.0428984	0.31852	0.0800157	0.0939202	0.310305	0.134277	0.363768	0.212787	0.154041	0.0515695	0.545021	0.0970018	0.173547	0.190777	0.083777	0.112561
GSM2325321	-0.148275	0.350469	0.406488	0.412277	0.274995	0.473909	0.55125	0.302907	0.204725	0.350184	0.0810582	0.438777	0.0257476	0.33525	0.154739	0.162042	0.38862	0.08462	0.372559	0.292647	0.215437	0.230501	0.563004	0.260776	0.207984	0.248852	0.028728	0.13315
GSM2325322	-0.0387798	0.307249	0.303326	0.353032	0.22992	0.456713	0.520491	0.277252	0.144653	0.291631	-0.0570283	0.407992	-0.00575498	0.289223	0.0612813	-0.0130957	0.28643	0.108267	0.349613	0.205496	0.118807	-0.0827759	0.513626	0.0974497	0.171447	0.212256	0.0532941	0.141907
GSM2325323	-0.0830969	0.308085	0.31094	0.357495	0.252716	0.466268	0.523212	0.270369	0.162596	0.264985	-0.0458528	0.422072	-0.039885	0.281303	0.0581943	0.0492518	0.288872	0.120536	0.339737	0.246797	0.16173	-0.132998	0.542396	0.109693	0.175256	0.205071	0.0102329	0.141536
GSM2325324	-0.201158	0.363858	0.368842	0.353447	0.237519	0.454247	0.510522	0.280313	0.151736	0.291089	-0.0231466	0.380964	-0.0611871	0.267145	0.0866508	0.0939666	0.331505	0.146827	0.358678	0.247288	0.161503	0.0182809	0.504794	0.155503	0.194615	0.207437	-0.0289241	0.127988
GSM2325325	-0.215748	0.330806	0.280495	0.408556	0.261566	0.486568	0.559966	0.313002	0.206586	0.322924	0.0129385	0.464715	-0.0155074	0.343645	0.158178	0.158322	0.376414	0.113565	0.355079	0.296199	0.234649	0.0969267	0.577283	0.286533	0.214049	0.273636	0.0362942	0.146726
GSM2325326	-0.0792417	0.357345	0.284593	0.359096	0.244769	0.467051	0.517701	0.278458	0.167643	0.290516	-0.0318338	0.428886	-0.016965	0.30435	0.0805267	0.0630434	0.325996	0.0946915	0.34773	0.236528	0.182391	0.0104585	0.523841	0.154226	0.181257	0.200327	0.0280971	0.130495
GSM2325327	-0.16333	0.399768	0.34326	0.385951	0.235627	0.473817	0.568466	0.290602	0.159126	0.293193	-0.0285491	0.43353	-0.012695	0.336004	0.0890935	0.0641116	0.352329	0.0677472	0.354347	0.292509	0.206455	0.0447709	0.512146	0.220097	0.198646	0.252254	0.0735393	0.157836
GSM2325328	-0.100044	0.28111	0.301489	0.348245	0.253862	0.456784	0.504772	0.259885	0.144741	0.27347	0.00655737	0.38858	-0.0569653	0.285766	0.052536	0.0437201	0.2735	0.0941963	0.330905	0.173828	0.104967	0.0140609	0.511963	0.0741674	0.143676	0.19601	0.0562264	0.12748
GSM2325329	-0.259559	0.334606	0.318543	0.393068	0.250983	0.518445	0.528109	0.28289	0.153857	0.283786	-0.0716941	0.422979	-0.0466531	0.320013	0.0934222	0.0401817	0.322529	0.137894	0.352022	0.240133	0.172437	0.0058619	0.525818	0.16198	0.193707	0.214424	0.0472122	0.166459
GSM2325330	-0.138442	0.416167	0.399539	0.519843	0.247956	0.445896	0.558859	0.371797	0.254303	0.4062	0.199505	0.494555	0.110853	0.392287	0.267776	0.307419	0.520924	0.0637052	0.412169	0.313002	0.25423	0.499988	0.622257	0.380692	0.31358	0.32359	0.0510676	0.159167
GSM2325331	0.2268	0.329047	0.327866	0.352307	0.261131	0.457194	0.5089	0.299781	0.188971	0.311111	0.0679555	0.456072	0.111001	0.312008	0.154618	0.114051	0.337078	0.107365	0.340428	0.213532	0.163738	-0.0594722	0.53131	0.209372	0.20378	0.232415	-0.000427718	0.135292
GSM2325332	-0.0071397	0.270899	0.296652	0.344663	0.20795	0.496384	0.512107	0.260216	0.128457	0.312067	-0.100816	0.348081	0.00918634	0.301579	0.117855	-0.0405223	0.259886	0.065912	0.336738	0.167163	0.0898048	-0.178352	0.493074	0.0202445	0.138975	0.17261	0.0791033	0.195425
GSM2325333	0.0868182	0.40739	0.439666	0.360452	0.258175	0.466875	0.53477	0.288906	0.165742	0.341955	0.00824021	0.444602	0.0682436	0.287743	0.0813309	0.100206	0.356489	0.10237	0.352887	0.259581	0.170569	-0.0632326	0.507249	0.145246	0.211226	0.257539	0.0581667	0.191148
GSM2325334	-0.114347	0.295307	0.283735	0.436212	0.259372	0.516635	0.514905	0.292729	0.113451	0.295869	0.0270113	0.439297	-0.0330975	0.297483	0.125343	0.114889	0.371342	0.0886249	0.374479	0.239771	0.178598	0.193036	0.583706	0.200265	0.202476	0.22667	0.0577418	0.112698
GSM2325336	-0.0731224	0.308081	0.31959	0.340955	0.237639	0.494235	0.548778	0.268095	0.157673	0.290009	-0.00464904	0.403806	-0.0383339	0.31654	0.112221	0.0939485	0.347928	0.0750475	0.335496	0.189325	0.156427	0.0585221	0.532197	0.0956432	0.159246	0.184873	0.0354886	0.176974
GSM2325337	-0.102678	0.356106	0.287623	0.334796	0.243791	0.461543	0.52841	0.249969	0.170001	0.280996	-0.00635569	0.416743	-0.0251306	0.273108	0.0587396	-0.0120147	0.283589	0.116294	0.354545	0.225789	0.146056	-0.0780606	0.505129	0.140397	0.183123	0.216593	-0.0293066	0.173902
GSM2325338	-0.0691935	0.300856	0.302125	0.40088	0.255431	0.47785	0.50894	0.321478	0.1811	0.329131	0.0537897	0.430446	-0.00640313	0.322783	0.133677	0.144782	0.354922	0.0779852	0.336439	0.245735	0.164049	0.11051	0.550553	0.143934	0.180084	0.232212	0.0494958	0.107463
GSM2325339	-0.154026	0.396347	0.357589	0.399003	0.248497	0.464591	0.513448	0.268486	0.143155	0.25167	-0.00358255	0.380251	-0.0436671	0.331039	0.0972084	0.0405901	0.316249	0.0916914	0.342652	0.204679	0.151849	0.0985269	0.539761	0.165225	0.169566	0.195412	0.0165599	0.178325
GSM2325340	-0.0260295	0.281962	0.272994	0.305786	0.249486	0.453675	0.520112	0.260383	0.118179	0.215579	-0.0843538	0.37253	-0.0267814	0.306806	0.0492886	-0.00917876	0.232346	0.0631757	0.33371	0.172685	0.0870273	-0.121432	0.46915	0.0183107	0.129613	0.162662	0.0339397	0.135211
GSM2325341	-0.281784	0.29714	0.251724	0.354035	0.271691	0.44844	0.52395	0.234976	0.142139	0.248084	-0.0714952	0.40786	-0.0836233	0.26358	0.0603123	0.0201422	0.27889	0.0957628	0.30388	0.202431	0.143907	-0.127221	0.514415	0.163015	0.170799	0.205139	0.0390118	0.109192
GSM2325342	-0.221608	0.371656	0.31162	0.369984	0.228953	0.471564	0.484761	0.2974	0.198488	0.274697	-0.0217362	0.414413	-0.0459889	0.264941	0.0894589	0.115809	0.321063	0.0661306	0.327103	0.213295	0.187322	0.151014	0.506425	0.148938	0.16653	0.179422	0.0433544	0.110886
GSM2325343	-0.298765	0.252997	0.174265	0.3558	0.223831	0.456023	0.534686	0.281918	0.162303	0.277735	-0.0930118	0.395616	-0.068334	0.299546	0.0714001	0.0797218	0.291477	0.0851849	0.32643	0.242896	0.183614	0.00141261	0.536115	0.176518	0.140394	0.205743	-0.00156659	0.0910221
GSM2325344	-0.288607	0.285742	0.267348	0.363579	0.241732	0.490966	0.567601	0.284964	0.154229	0.271141	0.0119565	0.432191	-0.0561054	0.320879	0.119393	0.129941	0.33641	0.0971254	0.351127	0.239274	0.201109	0.0742606	0.576766	0.201528	0.200112	0.225825	0.0281671	0.0869071
GSM2325345	-0.0632236	0.260213	0.242776	0.352002	0.252897	0.434203	0.525441	0.279571	0.169847	0.25854	0.00881371	0.410165	-0.0199372	0.268343	0.0723497	0.0750709	0.293582	0.0813416	0.349044	0.210923	0.147913	-0.0247301	0.539814	0.117281	0.151317	0.193971	0.0540926	0.0880255
GSM2325346	-0.332701	0.316204	0.297295	0.340633	0.244211	0.425909	0.554675	0.261087	0.149071	0.243953	-0.0633317	0.409437	-0.109486	0.328168	0.0734357	-0.00438407	0.279831	0.0586072	0.305923	0.247915	0.176956	0.063387	0.511649	0.16689	0.135373	0.201562	-0.0186367	0.100681
GSM2325347	-0.0609445	0.430277	0.411841	0.357186	0.245003	0.409894	0.495305	0.262735	0.193488	0.333179	0.0305648	0.401077	-0.00973971	0.321754	0.0975533	0.0686755	0.318752	0.104955	0.309206	0.23073	0.172407	-0.016852	0.529437	0.171056	0.202627	0.218482	0.0122119	0.167158
GSM2325348	-0.0614668	0.284497	0.374483	0.401189	0.234609	0.49754	0.562055	0.295868	0.157178	0.328205	0.0372395	0.441255	0.0466873	0.278322	0.144876	0.0595819	0.42348	0.100898	0.368138	0.263311	0.193372	0.0975917	0.554531	0.231309	0.227092	0.255006	-0.0101549	0.0743018
GSM2325349	-0.0647323	0.394091	0.391654	0.415049	0.238467	0.447421	0.528222	0.304825	0.197847	0.385592	0.124673	0.439979	0.0440011	0.277058	0.134352	0.163166	0.412281	0.137457	0.33695	0.279457	0.23574	0.0908458	0.531845	0.207781	0.234235	0.259164	0.036321	0.159608
GSM2325350	-0.273121	0.336991	0.228272	0.312066	0.213882	0.469451	0.515465	0.254386	0.14313	0.212875	-0.0536227	0.383428	-0.125129	0.240963	0.00244633	0.0338527	0.242548	0.120212	0.326004	0.180989	0.123089	-0.0940235	0.513698	0.08634	0.134719	0.158326	-0.0104182	0.143734
GSM2325351	-0.228993	0.476836	0.380222	0.509048	0.236014	0.475175	0.554169	0.307587	0.17402	0.328256	0.181474	0.482129	0.0678302	0.378129	0.216914	0.19471	0.48384	0.104469	0.431704	0.260104	0.207387	0.493503	0.593474	0.286531	0.238041	0.252175	0.1083	0.1534
GSM2325352	-0.295474	0.355746	0.205429	0.399842	0.253993	0.448952	0.532768	0.318022	0.146477	0.244509	0.0985959	0.417749	-0.0296879	0.311964	0.139711	0.173181	0.363744	0.130909	0.369511	0.246973	0.199969	0.313046	0.572066	0.166542	0.204581	0.202509	0.0218403	0.0981783
GSM2325353	-0.265866	0.17747	0.289592	0.24502	0.244262	0.391637	0.500809	0.240247	0.10627	0.25161	-0.130862	0.327087	-0.0850216	0.250581	0.0142423	-0.104349	0.140563	0.0796552	0.316063	0.12402	0.0440116	-0.1923	0.482422	-0.0586776	0.106352	0.140537	0.056068	0.0858901
GSM2325354	-0.218445	0.361563	0.275822	0.292994	0.234226	0.412827	0.489722	0.255442	0.177408	0.275424	0.00139173	0.349435	-0.0737855	0.28738	0.0531379	0.0542701	0.266345	0.0937417	0.319658	0.179847	0.16483	-0.0926562	0.503959	0.0979384	0.146689	0.182805	0.0787928	0.139633
GSM2325355	0.00341456	0.313752	0.281541	0.312164	0.233793	0.44507	0.50488	0.2507	0.160218	0.26111	-0.039908	0.402034	-0.00300368	0.266522	0.069356	0.0185667	0.234183	0.117086	0.341571	0.178278	0.11512	-0.118436	0.5131	0.103035	0.127803	0.166977	0.0221088	0.115338
GSM2325356	0.122228	0.320562	0.418065	0.380946	0.277601	0.503883	0.482846	0.253861	0.134016	0.345865	0.00239559	0.411934	0.0177536	0.332917	0.142307	0.074611	0.376934	0.107196	0.363269	0.215118	0.128427	0.0240071	0.504529	0.1492	0.204613	0.220873	0.0111152	0.116567
GSM2325357	0.0367705	0.267119	0.332226	0.342274	0.257669	0.475577	0.525559	0.29652	0.144979	0.294759	-0.0735509	0.415402	0.0226577	0.290225	0.0979517	0.0673108	0.333186	0.0757237	0.371095	0.228679	0.139535	-0.0697315	0.557325	0.126088	0.192349	0.218494	0.0277843	0.111333
GSM2325358	-0.200342	0.274615	0.335406	0.346564	0.256563	0.476436	0.528192	0.302005	0.203247	0.311515	-0.0542821	0.393857	-0.0537229	0.294823	0.109898	0.0862946	0.333279	0.118843	0.344356	0.235284	0.162124	-0.0372359	0.545833	0.193871	0.187659	0.224883	0.0182881	0.133119
GSM2325359	-0.0969461	0.304647	0.261289	0.358606	0.238173	0.457275	0.515523	0.288567	0.159148	0.261149	0.0569606	0.404437	-0.0255406	0.339426	0.0737881	0.0508551	0.296556	0.13835	0.348269	0.209899	0.11149	0.054446	0.555609	0.0817536	0.163263	0.190488	0.0568253	0.158943
GSM2325362	-0.233228	0.377013	0.307586	0.417837	0.255692	0.465037	0.530345	0.32147	0.188295	0.276588	0.0403071	0.434252	-0.0276906	0.267075	0.124022	0.139982	0.350765	0.143463	0.336631	0.269319	0.199293	0.183096	0.550176	0.18798	0.20739	0.23152	0.0242068	0.167157
GSM2325363	-0.320285	0.279113	0.233298	0.325524	0.218181	0.485872	0.503861	0.274022	0.13329	0.22222	-0.0757852	0.368022	-0.0904708	0.245639	0.0288971	-0.00952561	0.226637	0.1691	0.31915	0.20028	0.143468	-0.0844366	0.48159	0.0878025	0.142144	0.162492	0.0340267	0.172859
GSM2325364	-0.0175323	0.357812	0.355414	0.350252	0.261525	0.486799	0.525134	0.298744	0.152417	0.326509	-0.0648378	0.4307	0.0399148	0.319228	0.0946146	0.0833208	0.327397	0.0755907	0.347447	0.255402	0.191692	-0.10332	0.500014	0.169205	0.20196	0.236754	0.00472389	0.147643
GSM2325365	-0.0714819	0.399954	0.392655	0.384727	0.258804	0.492818	0.556928	0.304861	0.19739	0.339014	0.0553533	0.421607	0.012541	0.28977	0.124487	0.114459	0.374626	0.146008	0.354863	0.280085	0.224538	0.0288723	0.538966	0.228923	0.215617	0.275126	0.0131112	0.176831
GSM2325366	-0.0217901	0.308411	0.360072	0.387198	0.235836	0.458636	0.527118	0.294779	0.128345	0.32809	-0.0208904	0.408569	0.0168532	0.276523	0.0909385	0.0854459	0.310065	0.0853857	0.338865	0.250472	0.154739	-0.0066934	0.546243	0.16171	0.17397	0.208537	0.0387043	0.129825
GSM2325367	-0.0437993	0.19865	0.296958	0.385717	0.243968	0.434635	0.463892	0.286787	0.164002	0.289662	-0.0168082	0.403847	-0.0533957	0.278183	0.106827	0.120442	0.331508	0.0900494	0.302114	0.232124	0.139063	0.0576714	0.517881	0.127529	0.157952	0.184966	-0.00629666	0.102618
GSM2325368	-0.0683479	0.232987	0.272681	0.299589	0.236862	0.4471	0.520032	0.261271	0.175698	0.282575	0.0216414	0.336739	-0.0266806	0.238278	0.0664908	0.0745217	0.260038	0.121971	0.340245	0.211369	0.107844	-0.131906	0.543381	0.0650844	0.148289	0.192254	-0.0289826	0.102945
GSM2325369	-0.170997	0.364978	0.292472	0.332079	0.21844	0.413683	0.506635	0.236113	0.174121	0.238969	-0.00905846	0.376913	-0.0496036	0.299864	0.040838	0.0463997	0.29312	0.133428	0.31545	0.204038	0.132046	0.0260754	0.49723	0.100701	0.150383	0.16542	0.0063063	0.129011
GSM2325370	-0.0968052	0.269122	0.324061	0.34245	0.218643	0.44574	0.498695	0.323915	0.172682	0.259598	-0.00494228	0.330708	-0.107501	0.232694	0.0635956	0.0501432	0.272334	0.119429	0.31398	0.234182	0.106143	0.0430475	0.50826	0.0719652	0.13514	0.181831	0.0335913	0.0877676
GSM2325372	-0.177588	0.34817	0.32114	0.357046	0.262834	0.470193	0.516587	0.24473	0.125597	0.286916	-0.0579811	0.394438	-0.0763684	0.233963	0.0777429	0.015728	0.255318	0.0872216	0.356849	0.185998	0.131953	0.00923405	0.53081	0.137581	0.194425	0.151872	0.136637	0.180329
GSM2325373	-0.28229	0.337547	0.28782	0.443375	0.262863	0.460397	0.550463	0.322292	0.192664	0.338054	0.0759642	0.408353	0.030705	0.296178	0.186908	0.214986	0.409262	0.0759925	0.351999	0.284018	0.217404	0.28971	0.594337	0.253881	0.215006	0.258712	-0.0129315	0.104763
GSM2325374	0.0290042	0.266331	0.382515	0.398303	0.280751	0.494467	0.497438	0.286453	0.0712069	0.315654	-0.0361438	0.35519	0.000436045	0.268221	0.0885794	0.0210722	0.346973	0.128732	0.379584	0.249193	0.161296	0.0355996	0.494466	0.0979655	0.212767	0.225089	0.0210457	0.121764
GSM2325375	-0.0608713	0.374429	0.366365	0.359734	0.275	0.422107	0.475246	0.286393	0.161511	0.346551	-0.0559237	0.407118	-0.0361039	0.267975	0.058109	-0.00762455	0.322435	0.0688851	0.315884	0.200617	0.137476	-0.0285812	0.470809	0.0899185	0.191739	0.221954	0.0520945	0.17298
GSM2325376	-0.0147284	0.330321	0.418721	0.338424	0.250973	0.466019	0.525499	0.278327	0.160184	0.3567	-0.0557808	0.36687	0.0255706	0.267574	0.0839928	0.00625002	0.334731	0.100156	0.347674	0.239151	0.157402	-0.15919	0.518538	0.159559	0.193807	0.236266	-0.0039619	0.136174
GSM2325377	-0.0746788	0.419219	0.364189	0.472178	0.281253	0.441226	0.537386	0.319982	0.201836	0.347006	0.118866	0.446068	0.0441326	0.344218	0.192102	0.212881	0.415717	0.120593	0.357351	0.268789	0.196907	0.356059	0.563017	0.249434	0.224302	0.281736	0.0523309	0.184698
GSM2325378	-0.0355736	0.398248	0.435632	0.395369	0.264389	0.456612	0.493447	0.316535	0.183943	0.384468	-0.0896007	0.448019	0.00180266	0.294375	0.152974	0.125932	0.353617	0.121343	0.344341	0.246661	0.178411	0.0673079	0.47198	0.13332	0.200742	0.204416	0.0430073	0.1982
GSM2325379	-0.248154	0.230639	0.332337	0.298341	0.2286	0.448351	0.501641	0.316897	0.161802	0.261217	-0.116156	0.338531	-0.0794138	0.233595	0.051871	-0.0290755	0.300997	0.143116	0.286685	0.200393	0.126387	-0.156085	0.490154	0.0583789	0.136742	0.161683	-0.0322904	0.0372064
GSM2325380	-0.155291	0.255235	0.268231	0.280184	0.226638	0.454999	0.494057	0.249012	0.160122	0.209279	0.0258388	0.348599	-0.0850643	0.259277	0.0693563	0.0209559	0.237743	0.0595996	0.377732	0.145105	0.0921707	-0.0462187	0.453531	0.100956	0.194391	0.172783	-0.00295434	0.140643
GSM2325381	0.0880055	0.320717	0.373073	0.384627	0.234952	0.478701	0.556269	0.317645	0.198107	0.422288	-0.0224945	0.380498	0.0945046	0.331778	0.16228	0.0437054	0.403643	0.0474211	0.338017	0.281645	0.192107	0.0521916	0.565817	0.239095	0.266694	0.302749	-0.0493469	0.149822
GSM2325382	-0.176095	0.265983	0.297863	0.372072	0.263096	0.454419	0.501567	0.298141	0.17773	0.293318	0.0123335	0.384658	-0.0900988	0.270405	0.120091	0.101525	0.327669	0.0950682	0.314949	0.254712	0.185576	0.0152363	0.518219	0.154273	0.183587	0.204828	0.0102702	0.130762
GSM2325383	-0.227293	0.313633	0.179006	0.463238	0.23409	0.463002	0.569409	0.364787	0.246325	0.353329	0.14805	0.460154	0.0389321	0.375847	0.247483	0.228935	0.449822	0.0870217	0.391739	0.295744	0.260956	0.338515	0.622659	0.373197	0.297636	0.290124	0.0191753	0.130275
GSM2325384	-0.0754003	0.227964	0.308108	0.322226	0.219987	0.473329	0.498234	0.260793	0.140565	0.268536	-0.0931996	0.334983	-0.0715353	0.305463	0.0393937	0.0240497	0.342333	0.0337386	0.354421	0.253758	0.127574	-0.0226974	0.528728	0.113753	0.186487	0.176381	-0.0140931	0.13673
GSM2325385	-0.30953	0.260622	0.301297	0.303423	0.240436	0.453234	0.542621	0.273364	0.172781	0.297524	-0.0461196	0.393097	-0.090795	0.271672	0.0596209	-0.00932377	0.293155	0.0753276	0.308505	0.243346	0.18228	-0.129936	0.528119	0.127332	0.152446	0.227184	0.0602718	0.101058
GSM2325386	-0.258654	0.322972	0.288341	0.324175	0.247548	0.44075	0.535745	0.292132	0.218435	0.285492	-0.0577465	0.355897	-0.0432415	0.308446	0.0532211	-0.0138885	0.351246	0.0629999	0.319277	0.201014	0.141806	-0.00624091	0.492893	0.0932041	0.128924	0.171408	0.0330025	0.171432
GSM2325387	-0.307945	0.315507	0.285349	0.327951	0.224822	0.455729	0.50478	0.298476	0.207945	0.220692	0.0245855	0.404052	-0.0815167	0.269067	0.0894373	0.108859	0.303563	0.10847	0.353305	0.200723	0.149226	0.127714	0.545097	0.13789	0.154064	0.192635	-0.0101428	0.134982
GSM2325388	0.117013	0.32295	0.417193	0.396696	0.247327	0.469908	0.522418	0.260634	0.147885	0.308718	-0.0126489	0.409645	0.044065	0.257294	0.135663	0.069324	0.348777	0.0907825	0.379783	0.191173	0.0774955	0.0124883	0.509353	0.109149	0.184754	0.199088	0.0813901	0.121503
GSM2325389	-0.20627	0.191141	0.25775	0.359681	0.279308	0.429893	0.495791	0.273258	0.125524	0.274376	-0.0371213	0.42044	-0.105675	0.329189	0.147071	0.105812	0.298507	0.0611999	0.290797	0.234724	0.127626	-0.105359	0.459269	0.0404464	0.167055	0.197019	0.0657967	0.183907
GSM2325390	-0.110904	0.305551	0.347766	0.412867	0.262152	0.491508	0.568464	0.356286	0.219594	0.386191	0.225249	0.467763	0.0463553	0.345665	0.231052	0.201279	0.447456	0.0676084	0.36087	0.314876	0.250592	0.0659448	0.607862	0.315269	0.294115	0.314701	0.0438061	0.185465
GSM2325391	-0.126442	0.309744	0.381362	0.401427	0.29654	0.462422	0.492362	0.288459	0.161483	0.325945	0.00165117	0.421029	-0.0458113	0.359283	0.136034	0.0869671	0.364419	0.112696	0.38776	0.263174	0.139568	0.116099	0.52478	0.158075	0.198654	0.226388	0.0045052	0.155306
GSM2325392	-0.141949	0.248483	0.180437	0.369801	0.228566	0.447209	0.530611	0.291343	0.167697	0.266372	-0.0211491	0.392883	-0.0576996	0.314152	0.0930468	0.115814	0.315676	0.0664327	0.353401	0.21048	0.146691	0.16099	0.569497	0.123216	0.170238	0.191904	0.0689105	0.0908778
GSM2325393	-0.230293	0.432318	0.283194	0.449463	0.276452	0.430248	0.514478	0.321357	0.184196	0.336424	0.1391	0.415627	0.0495019	0.375327	0.184789	0.181144	0.408779	0.104025	0.366172	0.245818	0.191422	0.356055	0.557754	0.206542	0.181602	0.22179	0.0184848	0.124143
GSM2325394	-0.239305	0.293907	0.294749	0.357938	0.23619	0.503801	0.497772	0.292211	0.146533	0.298073	-0.0360372	0.403682	-0.0553591	0.273756	0.0890883	0.0301128	0.301656	0.14669	0.321899	0.244106	0.175647	-0.070218	0.509189	0.159959	0.155788	0.187266	-0.029203	0.112902
GSM2325395	0.0680541	0.145265	0.315522	0.299922	0.223563	0.4335	0.531845	0.308681	0.154045	0.360317	-0.0724175	0.380627	-0.0306929	0.309995	0.135714	0.0934138	0.327528	0.0375812	0.35108	0.254695	0.156482	-0.0391874	0.555667	0.0937835	0.170309	0.247203	0.0612694	0.0342159
GSM2325396	-0.097855	0.311459	0.343176	0.346174	0.221285	0.456807	0.512514	0.256553	0.148617	0.283923	-0.0560551	0.379642	-0.045331	0.288002	0.0209903	-0.0270734	0.243574	0.0588938	0.350922	0.201659	0.166789	-0.15692	0.482183	0.0941841	0.16774	0.196853	0.0123868	0.121124
GSM2325397	0.108656	0.213812	0.301539	0.298598	0.233164	0.442067	0.520872	0.319921	0.188706	0.313796	-0.0418542	0.408114	0.0455788	0.28514	0.0884533	0.0520328	0.241865	0.0637223	0.37874	0.225521	0.110375	-0.104402	0.543458	0.0741053	0.189935	0.223109	0.0586562	0.12208
GSM2325398	0.0765463	0.253048	0.360045	0.354329	0.231473	0.451695	0.457658	0.2672	0.151208	0.318726	-0.0238916	0.395291	-0.0313178	0.304379	0.0796687	0.138902	0.301504	0.0684896	0.346791	0.178973	0.0949656	0.0124207	0.487873	0.0396455	0.144348	0.174703	0.021912	0.138352
GSM2325399	0.124911	0.370795	0.330042	0.391984	0.259979	0.463252	0.5043	0.29605	0.156178	0.304022	0.0491286	0.410736	0.0569419	0.337661	0.0830934	0.0756605	0.337264	0.15177	0.344633	0.21362	0.167124	0.105553	0.503179	0.0997557	0.186698	0.21233	0.0450257	0.152995
GSM2325400	0.0305512	0.346428	0.360502	0.365879	0.244374	0.487836	0.54198	0.260209	0.153605	0.307666	0.0224972	0.399093	0.0229423	0.302402	0.113463	0.108258	0.364302	0.163548	0.353705	0.250674	0.157219	0.0654128	0.544932	0.172311	0.202752	0.23855	-0.0471386	0.152873
GSM2325401	0.0242649	0.295588	0.33174	0.340326	0.221986	0.455847	0.544927	0.293771	0.164891	0.317713	-0.0181151	0.400223	0.0279354	0.331371	0.0929933	0.0786479	0.304054	0.0481486	0.353274	0.23415	0.162456	-0.032403	0.542318	0.10974	0.189824	0.233554	0.038439	0.12009
GSM2325402	-0.0630304	0.402339	0.337237	0.40243	0.258753	0.462384	0.541732	0.281972	0.162889	0.324576	0.105802	0.427555	0.00360466	0.319407	0.126656	0.100198	0.353459	0.173663	0.367294	0.243311	0.194296	0.187535	0.565732	0.19958	0.197645	0.229632	0.0582187	0.139453
GSM2325403	-0.112646	0.357349	0.315704	0.33059	0.216634	0.489576	0.502157	0.288147	0.14633	0.306951	0.0240306	0.394178	-0.0336168	0.269313	0.0400826	0.0313522	0.299676	0.146976	0.335252	0.241412	0.143733	-0.0739497	0.521469	0.137075	0.150158	0.203116	0.0401534	0.107193
GSM2325404	-0.168729	0.248965	0.315533	0.336145	0.234478	0.48799	0.546681	0.27812	0.171207	0.249671	0.0595409	0.426431	-0.0468315	0.320913	0.111648	0.0939051	0.26182	0.0922803	0.361501	0.208834	0.19197	-0.0443841	0.500543	0.165952	0.217459	0.245382	0.0450168	0.145351
GSM2325405	-0.081808	0.27146	0.274402	0.364125	0.243235	0.460343	0.523994	0.3025	0.156405	0.270078	0.00597142	0.382536	-0.0479833	0.320529	0.107428	0.138699	0.336349	0.0352911	0.369794	0.232064	0.132487	0.16103	0.574893	0.136746	0.165341	0.221216	0.0602841	0.0974856
GSM2325406	-0.0983147	0.330888	0.326444	0.408405	0.260858	0.462347	0.538155	0.313546	0.182779	0.32282	0.0865185	0.439779	0.0200703	0.338255	0.160659	0.205473	0.367053	0.0867504	0.36993	0.262376	0.193436	0.144461	0.568738	0.20513	0.208947	0.248072	0.0501744	0.150248
GSM2325409	-0.0539668	0.331287	0.355544	0.358559	0.255928	0.473797	0.530876	0.278115	0.157576	0.29865	-0.0552162	0.404637	-0.00758383	0.29026	0.0739449	0.0254741	0.30518	0.120688	0.315907	0.239916	0.156401	-0.0630341	0.530001	0.105924	0.191131	0.208663	0.0648886	0.162303
GSM2325410	-0.240449	0.271664	0.223754	0.339395	0.220125	0.460957	0.510011	0.266704	0.1328	0.218944	-0.0737994	0.41359	-0.0955191	0.281858	0.0854899	-0.0123528	0.271139	0.0505043	0.318445	0.167856	0.151138	-0.081058	0.505205	0.149846	0.172751	0.191692	-0.0194151	0.113192
GSM2325411	-0.115614	0.390667	0.339433	0.337322	0.264095	0.463976	0.545118	0.288096	0.193322	0.296607	-0.0864314	0.425823	-0.0473208	0.313701	0.137667	0.0576665	0.285809	0.0594562	0.327152	0.218506	0.201993	-0.0762761	0.513137	0.13162	0.196709	0.234394	0.0554292	0.181365
GSM2325412	-0.251833	0.365384	0.344741	0.40493	0.235768	0.491714	0.529067	0.285159	0.152163	0.319127	-0.0398941	0.421627	-0.0425258	0.335612	0.102344	0.130297	0.343788	0.0614732	0.346738	0.25216	0.224456	0.105624	0.557651	0.202657	0.195513	0.232108	0.0551328	0.139551
GSM2325413	0.0467073	0.289469	0.308531	0.340208	0.227392	0.458018	0.528905	0.292707	0.145779	0.291564	0.0241064	0.403442	0.0187854	0.245619	0.0737442	0.0443737	0.299096	0.0827848	0.364693	0.203788	0.139686	-0.0884919	0.564338	0.12368	0.181334	0.210432	0.150431	0.106892
GSM2325414	-0.0222165	0.366505	0.314433	0.384471	0.242731	0.428846	0.528035	0.290147	0.182121	0.313512	0.106013	0.414019	0.0319043	0.31108	0.119178	0.162894	0.350886	0.0668113	0.354703	0.227609	0.154722	0.129393	0.52746	0.158067	0.190883	0.228914	0.0301619	0.146506
GSM2325415	0.0203047	0.293531	0.280325	0.350131	0.231123	0.440228	0.514704	0.264277	0.177356	0.277136	-0.023689	0.448391	0.0146114	0.321125	0.0950704	0.102311	0.288649	0.120192	0.327712	0.217066	0.135079	-0.0269595	0.551468	0.13543	0.173012	0.199383	-0.000630214	0.151859
GSM2325416	0.0614529	0.210943	0.252549	0.287441	0.220412	0.450047	0.498823	0.307978	0.153897	0.229742	-0.0182339	0.41105	0.0382314	0.316343	0.0733072	-0.0108779	0.259349	0.0660384	0.350189	0.178777	0.0985964	-0.140252	0.527437	0.0582986	0.15357	0.163897	0.0226122	0.0828747
GSM2325417	-0.0102352	0.206794	0.263822	0.32438	0.208708	0.473608	0.519098	0.254072	0.160202	0.293068	-0.0916671	0.371539	-0.0201469	0.286039	0.0637252	-0.0278859	0.269833	0.0901796	0.324832	0.20297	0.127665	-0.165823	0.518826	0.079845	0.185082	0.175453	-0.0142174	0.109384
GSM2325418	-0.00729979	0.210688	0.267368	0.341008	0.216411	0.487759	0.522293	0.251215	0.159528	0.284628	-0.082708	0.377752	-0.0209894	0.286047	0.0631422	-0.0272739	0.265829	0.0548045	0.337073	0.199757	0.123887	-0.162421	0.52826	0.0773948	0.187388	0.186064	-0.00586991	0.114132
GSM2325419	-0.158322	0.342363	0.395578	0.407885	0.249823	0.477099	0.491189	0.272437	0.170101	0.350425	-0.0679177	0.408847	-0.0332861	0.277837	0.101442	0.00668035	0.343828	0.0970862	0.329194	0.210202	0.174809	0.0574429	0.507711	0.140374	0.179121	0.17448	0.0393016	0.104986
GSM2325420	-0.249885	0.401498	0.257376	0.407267	0.221041	0.425226	0.520669	0.284703	0.1663	0.309266	0.0330373	0.438129	0.000939195	0.35422	0.126622	0.121865	0.337973	0.126651	0.368646	0.234573	0.160747	0.283492	0.543942	0.171314	0.192577	0.221644	0.0133085	0.142789
GSM2325421	-0.0610295	0.327881	0.303218	0.386282	0.235856	0.462822	0.507017	0.229916	0.137354	0.272032	-0.0303313	0.390482	-0.0232943	0.26425	0.0556185	0.0400722	0.290574	0.0820495	0.370864	0.191472	0.126085	0.0863756	0.538147	0.112652	0.14167	0.186458	0.0849575	0.0876279
GSM2325422	-0.311047	0.229038	0.227658	0.297832	0.236944	0.441371	0.506942	0.235279	0.118858	0.214616	-0.0868906	0.348279	-0.115842	0.268714	0.0558282	-0.0132548	0.251336	0.054352	0.343224	0.202004	0.118933	-0.00594538	0.46178	0.0295192	0.139548	0.151027	0.0343461	0.065083
GSM2325423	-0.108435	0.348512	0.281396	0.317531	0.243201	0.480646	0.503686	0.273703	0.142238	0.281347	-0.0721988	0.419666	-0.0491315	0.287456	0.0504033	0.0267843	0.265581	0.103776	0.334974	0.194136	0.105208	-0.068936	0.514535	0.0645661	0.142459	0.182446	0.0201685	0.17992
GSM2325424	-0.143163	0.307213	0.217574	0.349057	0.238101	0.451793	0.531307	0.333434	0.167535	0.310805	0.0886019	0.43053	-0.0230678	0.303139	0.132898	0.165867	0.363006	0.0769852	0.353755	0.233816	0.197309	0.0768645	0.574865	0.15793	0.20615	0.224933	0.0413484	0.138256
GSM2325425	-0.353579	0.338262	0.246335	0.402312	0.269765	0.460129	0.524867	0.291205	0.164251	0.266962	-0.0485527	0.413448	-0.0548685	0.335072	0.100484	0.0683954	0.32335	0.0246084	0.352456	0.204104	0.165171	0.177137	0.543661	0.169921	0.164621	0.206638	0.0673244	0.133609
GSM2325426	-0.0453764	0.155855	0.287675	0.309124	0.217633	0.439666	0.519572	0.252312	0.124827	0.29109	-0.0915049	0.300642	-0.0654092	0.223526	0.0170453	-0.0554489	0.180354	0.0477341	0.340459	0.151067	0.0482021	-0.151397	0.494615	-0.0245733	0.098644	0.147762	0.0485711	0.0239406
GSM2325427	-0.0735022	0.276744	0.258283	0.391848	0.238176	0.482039	0.541211	0.285362	0.16731	0.278251	-0.00872928	0.399516	-0.0325015	0.310349	0.0822599	0.106739	0.319996	0.110261	0.341907	0.246223	0.184825	0.0332876	0.553878	0.152897	0.172825	0.232705	0.0371534	0.142837
GSM2325428	-0.108335	0.386413	0.376924	0.411773	0.267376	0.501702	0.543746	0.301712	0.189887	0.367193	-0.0160875	0.453614	-0.00950311	0.385578	0.18544	0.0406882	0.437171	0.101147	0.314651	0.278334	0.222177	0.140308	0.541725	0.308463	0.252029	0.261926	-0.0294093	0.189299
GSM2325429	-0.286629	0.190547	0.318271	0.410561	0.240572	0.489441	0.529315	0.338835	0.129531	0.321162	-0.0485952	0.459819	0.000527683	0.305032	0.158749	0.080253	0.445142	0.0970053	0.396523	0.276005	0.183545	0.183509	0.550572	0.277962	0.224742	0.246434	0.00120709	0.0557412
GSM2325430	-0.208112	0.433841	0.368283	0.478334	0.262075	0.484475	0.535103	0.319017	0.231143	0.383377	0.0902726	0.472992	0.0573783	0.397816	0.184122	0.21803	0.416445	0.102084	0.364805	0.272877	0.244422	0.38238	0.592852	0.299049	0.251026	0.276587	0.122537	0.188198
GSM2325431	-0.212037	0.334047	0.336546	0.390314	0.253673	0.472792	0.525083	0.281956	0.144373	0.261587	-0.0500225	0.436222	-0.0294133	0.284444	0.102778	0.106822	0.31307	0.141009	0.347556	0.268267	0.20733	0.0221895	0.520357	0.187982	0.170946	0.235072	0.0826588	0.0922643
GSM2325432	0.252785	0.175738	0.348711	0.330082	0.228376	0.470748	0.512503	0.327603	0.156888	0.37819	0.0226997	0.375023	0.0981397	0.264432	0.116587	0.131557	0.374743	0.0372969	0.390545	0.280326	0.112608	0.055064	0.525515	0.0822758	0.182453	0.214719	0.0447396	0.0284377
GSM2325433	-0.271429	0.295779	0.22942	0.33588	0.240785	0.480533	0.509324	0.267782	0.134281	0.232931	-0.0715471	0.393216	-0.115987	0.290991	0.0316861	0.0199946	0.260102	0.100466	0.331505	0.203372	0.142314	0.00452611	0.474717	0.100444	0.144039	0.169683	0.0298041	0.0876654
GSM2325434	0.25384	0.366378	0.419572	0.362525	0.246958	0.481686	0.505485	0.285591	0.169515	0.36691	0.0287292	0.401423	0.124174	0.288691	0.149646	0.0662294	0.344279	0.13781	0.344448	0.220816	0.160755	-0.0858155	0.501663	0.158795	0.2237	0.225625	0.0313231	0.121547
GSM2325437	-0.377341	0.265786	0.244385	0.324826	0.199697	0.480578	0.520266	0.295944	0.114008	0.250276	-0.107274	0.392637	-0.140571	0.25745	0.0253983	-0.0613433	0.32703	0.0575801	0.340664	0.214661	0.114369	-0.00580474	0.458583	0.0315994	0.145126	0.165176	0.0142557	0.140528
GSM2325438	-0.0400619	0.163402	0.254857	0.290835	0.217816	0.428689	0.489722	0.321395	0.165481	0.288802	0.0310188	0.372461	-0.0329745	0.288211	0.0824879	0.0968874	0.295614	0.0551069	0.362605	0.179219	0.068465	-0.0417867	0.519611	-0.0251484	0.120165	0.157504	0.0386679	0.0813489
GSM2325439	0.00717342	0.266615	0.314229	0.326501	0.244585	0.4053	0.455311	0.268794	0.164298	0.290848	-0.0107228	0.359184	-0.0154912	0.289078	0.0527802	-0.0118897	0.263707	0.0936443	0.322133	0.108332	0.0637552	-0.106897	0.436361	0.0356243	0.16793	0.155136	0.0327507	0.149422
GSE190826
ID	Activated B cell	Activated CD4 T cell	Activated CD8 T cell	Activated dendritic cell	CD56bright natural killer cell	CD56dim natural killer cell	Central memory CD4 T cell	Central memory CD8 T cell	Effector memeory CD4 T cell	Effector memeory CD8 T cell	Eosinophil	Gamma delta T cell	Immature B cell	Immature dendritic cell	Macrophage	Mast cell	MDSC	Memory B cell	Monocyte	Natural killer cell	Natural killer T cell	Neutrophil	Plasmacytoid dendritic cell	Regulatory T cell	T follicular helper cell	Type 1 T helper cell	Type 17 T helper cell	Type 2 T helper cell
GSM5732548	0.353279	0.393725	0.505617	0.421782	0.54899	0.793765	0.797267	0.640129	0.334609	0.491444	0.199747	0.609106	0.308767	0.519212	0.312447	0.260237	0.554429	0.445981	0.695818	0.665371	0.30022	0.0833555	0.740124	0.481416	0.454179	0.41853	0.376036	0.376469
GSM5732549	0.335875	0.724262	0.637099	0.616803	0.610436	0.753747	0.878131	0.684785	0.427546	0.540397	0.416213	0.64009	0.406534	0.630284	0.438471	0.496015	0.741746	0.468664	0.70618	0.661667	0.422916	0.62387	0.81858	0.526168	0.489894	0.509089	0.50745	0.52941
GSM5732555	0.134792	0.462933	0.466445	0.572176	0.578251	0.86286	0.869212	0.71354	0.43623	0.585916	0.436454	0.565884	0.28795	0.641885	0.480978	0.477325	0.796458	0.444325	0.676501	0.687558	0.408123	0.490092	0.822303	0.669476	0.522627	0.515127	0.538835	0.479005
GSM5732556	0.520611	0.387833	0.439971	0.370893	0.512004	0.797381	0.751861	0.527264	0.344821	0.474029	0.335829	0.510629	0.4602	0.42459	0.312562	0.284472	0.47668	0.299677	0.67318	0.578437	0.260184	0.0803589	0.697933	0.334568	0.398252	0.407649	0.407756	0.343524
GSM5732559	0.166117	0.447476	0.473803	0.473632	0.534103	0.770269	0.726575	0.550864	0.376045	0.394904	0.334424	0.560207	0.133329	0.451928	0.22862	0.230309	0.448312	0.504662	0.638724	0.573288	0.308382	0.0982403	0.654541	0.398395	0.425279	0.400042	0.395592	0.391223
GSM5732560	0.273857	0.545306	0.457856	0.560415	0.558316	0.753369	0.808973	0.653107	0.362012	0.481169	0.354326	0.626175	0.322062	0.591208	0.318825	0.377024	0.639277	0.432126	0.665689	0.649529	0.367588	0.303535	0.755023	0.567955	0.483172	0.444565	0.432157	0.390251
GSM5732562	0.295001	0.523682	0.531753	0.458342	0.567851	0.763164	0.835904	0.621243	0.378811	0.524679	0.30836	0.605794	0.362343	0.528139	0.265764	0.26587	0.598137	0.431057	0.702436	0.672526	0.296085	0.273903	0.725201	0.488441	0.44697	0.462796	0.388743	0.432406
GSM5732563	0.284648	0.374904	0.413792	0.486943	0.395008	0.651737	0.759981	0.650455	0.342606	0.471971	0.334444	0.527983	0.159747	0.482485	0.311194	0.411882	0.534022	0.258921	0.600536	0.620176	0.31631	0.472764	0.764036	0.61305	0.410334	0.359734	0.350165	0.321055
GSM5732564	0.279289	0.614814	0.491133	0.49735	0.546534	0.693075	0.795444	0.63419	0.375523	0.47012	0.404819	0.533208	0.264383	0.539365	0.267875	0.307048	0.598909	0.455146	0.636446	0.633616	0.342329	0.20784	0.691043	0.510037	0.463388	0.403817	0.318471	0.428965
GSM5732565	0.976706	0.615596	0.641799	0.606272	0.531553	0.742072	0.847262	0.571001	0.470164	0.682807	0.391172	0.604877	0.989819	0.556001	0.384192	0.431098	0.808244	0.397573	0.756644	0.631957	0.34065	0.404801	0.762553	0.601765	0.493934	0.489464	0.380043	0.396723
GSM5732566	0.221781	0.699455	0.71684	0.54147	0.589509	0.781606	0.831575	0.681292	0.379317	0.564609	0.338302	0.544678	0.256531	0.565622	0.328013	0.262928	0.671548	0.470049	0.647969	0.660935	0.421462	0.0929479	0.672323	0.581088	0.510049	0.430365	0.372908	0.489322
GSM5732567	0.324533	0.481351	0.488444	0.513685	0.569525	0.782834	0.855671	0.668242	0.385375	0.54623	0.264277	0.587437	0.337465	0.602979	0.287199	0.231743	0.680014	0.406228	0.700163	0.665447	0.34035	0.206165	0.752515	0.581121	0.471985	0.482357	0.462252	0.459806
GSM5732569	0.195077	0.560003	0.479519	0.481317	0.572046	0.740402	0.809473	0.618812	0.381771	0.503407	0.349866	0.604468	0.204771	0.573511	0.277945	0.315598	0.582828	0.43948	0.685189	0.645897	0.355809	0.176986	0.729227	0.496825	0.456268	0.429308	0.47322	0.422833
GSM5732570	0.656139	0.662246	0.604233	0.554827	0.583581	0.715595	0.884722	0.694982	0.45838	0.612247	0.449976	0.658049	0.622397	0.581959	0.402203	0.490754	0.790828	0.419868	0.719472	0.673553	0.371461	0.398703	0.778272	0.659723	0.494039	0.464493	0.43186	0.468464
GSM5732571	0.0520004	0.351474	0.428019	0.459555	0.540755	0.84847	0.857612	0.617687	0.401352	0.513599	0.217186	0.534164	0.141721	0.629203	0.318359	0.348806	0.665566	0.412921	0.63774	0.625768	0.356987	0.316364	0.780871	0.608938	0.494064	0.39248	0.419608	0.460625
GSM5732572	0.290528	0.544257	0.49462	0.439862	0.537991	0.74815	0.774799	0.634324	0.35662	0.458569	0.396034	0.585133	0.276234	0.541987	0.268969	0.305074	0.52461	0.481138	0.681432	0.618061	0.304901	0.22388	0.690931	0.473966	0.383343	0.432798	0.404019	0.398343
GSM5732573	0.446878	0.569425	0.536635	0.475596	0.58888	0.734599	0.807349	0.604643	0.386555	0.535186	0.270171	0.612992	0.409946	0.532161	0.330537	0.314231	0.614041	0.453174	0.675782	0.629549	0.316612	0.200153	0.703809	0.53396	0.442544	0.435418	0.390671	0.45584
GSM5732574	0.170836	0.490614	0.456707	0.540988	0.638924	0.685668	0.794518	0.677259	0.358873	0.495364	0.284978	0.648825	0.255816	0.700573	0.377692	0.42704	0.623131	0.409122	0.643305	0.596344	0.292278	0.678882	0.750498	0.417275	0.476695	0.432902	0.327546	0.481128
GSM5732575	0.399866	0.290859	0.444909	0.385586	0.474323	0.683735	0.783995	0.562966	0.352192	0.446097	0.298897	0.585756	0.190459	0.399014	0.282618	0.323149	0.52226	0.291931	0.673408	0.618865	0.282623	0.108072	0.714144	0.389472	0.365778	0.36097	0.298452	0.361601
GSM5732576	0.246459	0.504499	0.439889	0.415114	0.520719	0.712214	0.709663	0.50298	0.346608	0.421954	0.268658	0.548659	0.246287	0.477459	0.264986	0.271979	0.438557	0.402319	0.652872	0.535249	0.243706	0.0679629	0.676887	0.359006	0.370659	0.358182	0.353622	0.39947
GSM5732577	0.247753	0.443495	0.427353	0.507256	0.589515	0.752475	0.814693	0.689772	0.407627	0.519137	0.27353	0.621917	0.268834	0.560661	0.350852	0.351279	0.647266	0.445887	0.690544	0.656045	0.347845	0.435259	0.750848	0.534575	0.476679	0.409809	0.376546	0.406823
GSM5732578	0.0938803	0.342648	0.370209	0.378605	0.5633	0.678544	0.708742	0.574909	0.311323	0.322901	0.247632	0.593014	0.0778986	0.463721	0.210528	0.198078	0.354071	0.356881	0.595189	0.476871	0.203229	0.123305	0.654966	0.3961	0.324324	0.333908	0.382461	0.382169
GSM5732579	0.580836	0.403618	0.534848	0.402662	0.516107	0.708029	0.805011	0.596397	0.405282	0.544572	0.306144	0.549846	0.472049	0.424303	0.334194	0.24088	0.519167	0.387599	0.672986	0.604355	0.281003	0.0922207	0.700774	0.449191	0.424115	0.443378	0.382704	0.398989
GSM5732580	0.368637	0.4324	0.38384	0.48335	0.518973	0.807246	0.783296	0.555069	0.385911	0.473933	0.342232	0.577917	0.244593	0.539059	0.27713	0.458896	0.616886	0.307291	0.665829	0.614985	0.356013	0.363085	0.709027	0.431357	0.344465	0.38828	0.472248	0.377635
GSM5732581	0.424176	0.344823	0.440092	0.424441	0.506862	0.819179	0.770795	0.528973	0.382295	0.490529	0.345895	0.601013	0.431836	0.484888	0.262458	0.320431	0.525442	0.345813	0.707247	0.617703	0.312319	0.251623	0.720565	0.399324	0.41471	0.428038	0.467722	0.346029
GSM5732582	0.124453	0.515494	0.398073	0.551473	0.573194	0.780641	0.828129	0.700814	0.425628	0.526985	0.236104	0.5472	0.175724	0.586954	0.367681	0.421523	0.698914	0.338939	0.647636	0.650342	0.455812	0.395901	0.743364	0.627795	0.443943	0.399703	0.419903	0.523636
GSM5732583	0.707515	0.670313	0.698566	0.519841	0.593771	0.828473	0.88312	0.621571	0.431976	0.628585	0.363224	0.640829	0.643521	0.537817	0.367336	0.381796	0.754841	0.453288	0.758498	0.697926	0.365068	0.156566	0.736087	0.583793	0.522984	0.559907	0.458071	0.46061
GSM5732584	0.259009	0.412127	0.466286	0.422064	0.57959	0.700217	0.771852	0.600593	0.353455	0.45054	0.250349	0.561207	0.231646	0.484806	0.269216	0.189872	0.496991	0.372775	0.685765	0.588675	0.28323	0.185361	0.702312	0.435031	0.374149	0.345051	0.316544	0.34093
GSM5732585	0.273105	0.515158	0.511443	0.493378	0.563445	0.734543	0.773371	0.588727	0.384796	0.573775	0.29521	0.558848	0.232733	0.468065	0.288676	0.357765	0.561711	0.37325	0.672549	0.615852	0.331167	0.252335	0.688066	0.433816	0.395965	0.384743	0.449712	0.355224
GSM5732586	-0.00893936	0.401346	0.358626	0.37775	0.572355	0.728049	0.783534	0.526379	0.310234	0.345301	0.175972	0.561873	0.0299695	0.468286	0.24007	0.287714	0.474467	0.455463	0.574407	0.574648	0.313515	-0.0101808	0.729794	0.385692	0.374643	0.266766	0.392107	0.361361
GSM5732587	0.181362	0.387078	0.492087	0.405686	0.523096	0.737772	0.813973	0.552448	0.316869	0.413393	0.253565	0.550025	0.131994	0.585298	0.380321	0.241641	0.579568	0.415274	0.714933	0.617026	0.30874	0.0922016	0.702257	0.477022	0.440958	0.403518	0.389048	0.374504
GSM5732588	0.606686	0.529744	0.528551	0.485214	0.571576	0.782989	0.860471	0.603589	0.430183	0.554692	0.260909	0.613694	0.505859	0.603356	0.326868	0.312689	0.703169	0.43017	0.677856	0.639737	0.354249	0.310323	0.738975	0.601303	0.465361	0.466517	0.410936	0.504335
GSM5732589	0.20746	0.436857	0.409329	0.489315	0.537904	0.745529	0.795083	0.64843	0.347733	0.474813	0.251747	0.582047	0.260224	0.613394	0.340754	0.362058	0.577854	0.399606	0.671262	0.653005	0.360683	0.260387	0.736429	0.457093	0.508869	0.405505	0.398677	0.464664
GSM5732590	0.149503	0.492586	0.492607	0.407629	0.579073	0.642767	0.752364	0.56536	0.398438	0.462951	0.290832	0.530722	0.166547	0.451959	0.254636	0.176635	0.500705	0.392629	0.587526	0.591813	0.259185	0.0196372	0.631156	0.463991	0.378425	0.433633	0.305326	0.37822
GSM5732591	0.251806	0.552391	0.4655	0.473871	0.570356	0.74218	0.766898	0.527489	0.334582	0.447769	0.344215	0.5516	0.249109	0.499654	0.261301	0.304284	0.493249	0.390211	0.674841	0.567681	0.311977	0.190355	0.674678	0.41434	0.392412	0.415405	0.406047	0.403701
GSM5732592	0.187263	0.536668	0.511522	0.482846	0.534888	0.691081	0.800859	0.679061	0.410506	0.502505	0.438148	0.604048	0.195951	0.586914	0.346451	0.385214	0.615659	0.476274	0.665157	0.667726	0.334059	0.260417	0.773884	0.561907	0.432567	0.448845	0.368584	0.415578
GSM5732593	0.322154	0.587711	0.523467	0.425208	0.570334	0.829286	0.858788	0.608963	0.343043	0.508295	0.202699	0.58091	0.343183	0.510304	0.271401	0.19771	0.641112	0.446589	0.695354	0.640507	0.315151	0.305108	0.688312	0.434387	0.405378	0.436848	0.42577	0.472893
GSM5732594	0.198194	0.449655	0.36757	0.410968	0.534683	0.670475	0.73706	0.544953	0.378482	0.421068	0.266887	0.557561	0.0938771	0.506326	0.164127	0.22801	0.32817	0.367791	0.630635	0.549669	0.258474	0.171982	0.667322	0.430423	0.350297	0.409383	0.343277	0.468765
GSM5732595	0.174446	0.598697	0.534484	0.414732	0.557228	0.712234	0.808838	0.616655	0.363583	0.496658	0.341629	0.579689	0.219848	0.517937	0.214369	0.229655	0.53515	0.349557	0.658576	0.585095	0.330283	0.279111	0.676734	0.454171	0.420644	0.384045	0.410904	0.521395
GSM5732596	0.332809	0.547665	0.513276	0.601292	0.580008	0.672083	0.855297	0.691221	0.469387	0.553552	0.380955	0.580166	0.426378	0.585548	0.480344	0.531039	0.737531	0.305389	0.709488	0.683057	0.359497	0.777724	0.833759	0.558102	0.49059	0.444078	0.46826	0.355388
GSM5732597	0.159926	0.547167	0.564802	0.565306	0.602848	0.726877	0.846134	0.648189	0.404469	0.519754	0.265298	0.61847	0.166619	0.58671	0.316134	0.307654	0.695287	0.327545	0.699741	0.665649	0.365077	0.414757	0.727206	0.595627	0.46674	0.47494	0.493448	0.469162
GSM5732598	0.261842	0.481883	0.491506	0.493016	0.575602	0.789814	0.818103	0.663301	0.407987	0.494631	0.378994	0.609458	0.265602	0.57479	0.278004	0.322418	0.611533	0.442232	0.683043	0.678938	0.322369	0.28704	0.739746	0.540493	0.457719	0.453275	0.466019	0.42764
GSM5732599	0.236344	0.524873	0.500007	0.450112	0.569244	0.711484	0.781984	0.558338	0.336047	0.451016	0.330149	0.564041	0.220058	0.524721	0.245183	0.213557	0.494374	0.393861	0.646412	0.589295	0.258182	0.172647	0.670399	0.430398	0.371706	0.3845	0.433848	0.391963
GSM5732600	0.061735	0.585389	0.337792	0.431801	0.447852	0.530236	0.708743	0.571255	0.284985	0.258241	0.16922	0.397635	0.0932725	0.460248	0.146288	0.37786	0.519031	0.348062	0.496851	0.536684	0.380487	0.0928202	0.61804	0.393366	0.322891	0.284649	0.266	0.404672
GSM5732601	0.0806945	0.470966	0.583464	0.390037	0.567391	0.703518	0.716459	0.568597	0.365334	0.465776	0.150601	0.526259	0.0903353	0.404605	0.199923	0.13044	0.386659	0.458456	0.646482	0.598745	0.287442	0.0559864	0.588814	0.406063	0.452161	0.312923	0.363281	0.332192
GSM5732602	0.311849	0.620755	0.606481	0.533544	0.591913	0.7255	0.831317	0.603254	0.382946	0.604325	0.302863	0.589516	0.315629	0.550431	0.300607	0.268681	0.651945	0.448583	0.686506	0.654847	0.33737	0.225741	0.726376	0.562262	0.481399	0.455151	0.494222	0.472104
GSM5732603	0.101278	0.470584	0.433488	0.440527	0.553764	0.695635	0.804203	0.595088	0.428581	0.435674	0.35773	0.533208	0.201503	0.543996	0.253244	0.249616	0.462971	0.403443	0.682992	0.624163	0.309817	0.228924	0.642076	0.458339	0.39071	0.399717	0.310593	0.488988
GSM5732604	0.170067	0.328854	0.431463	0.561864	0.503384	0.68037	0.756463	0.729702	0.156748	0.46459	0.0932058	0.612444	0.18454	0.483663	0.305597	0.354041	0.645035	0.351353	0.636351	0.575155	0.42541	0.297447	0.751269	0.617563	0.419252	0.377472	0.315998	0.262086
GSM5732605	0.244813	0.545645	0.495976	0.47631	0.569054	0.782081	0.802252	0.656276	0.353004	0.51907	0.316142	0.633668	0.252418	0.491305	0.285087	0.302422	0.628728	0.425121	0.670504	0.686964	0.382733	0.21063	0.734291	0.527645	0.460332	0.422706	0.433505	0.434691
GSM5732606	0.170199	0.518447	0.461124	0.479235	0.551815	0.70923	0.831533	0.665345	0.408428	0.447389	0.278905	0.562886	0.160439	0.548277	0.26004	0.283831	0.577222	0.393583	0.679315	0.648344	0.358506	0.242629	0.738859	0.552662	0.433036	0.424602	0.400098	0.47125
GSM5732607	0.549007	0.709804	0.526344	0.507724	0.573678	0.753194	0.833883	0.650975	0.410473	0.565985	0.30917	0.659951	0.510099	0.542512	0.316085	0.303835	0.687722	0.457188	0.731742	0.636504	0.40713	0.15433	0.742637	0.547325	0.510185	0.478868	0.484288	0.486221
GSM5732608	0.308762	0.519762	0.51659	0.571244	0.571548	0.706373	0.849786	0.711236	0.451874	0.638458	0.290696	0.588257	0.383408	0.588795	0.40613	0.426104	0.749837	0.381078	0.685154	0.693322	0.398225	0.386219	0.730119	0.69339	0.49157	0.523449	0.470175	0.456698
GSM5732609	0.194363	0.56229	0.520386	0.501678	0.595607	0.78345	0.792423	0.643651	0.372598	0.514204	0.329171	0.621939	0.268384	0.511611	0.296259	0.324327	0.627174	0.471124	0.708316	0.612888	0.31258	0.273666	0.755718	0.522098	0.432103	0.421574	0.454337	0.418923
GSM5732610	0.229044	0.515073	0.514836	0.465928	0.575518	0.77132	0.807645	0.648531	0.392464	0.432533	0.313722	0.603119	0.217928	0.517361	0.290155	0.32123	0.605197	0.437525	0.678431	0.648148	0.306455	0.20903	0.718344	0.510198	0.43898	0.418107	0.418838	0.415372
GSM5732611	0.234542	0.500975	0.515885	0.469171	0.58936	0.768845	0.813906	0.622479	0.381938	0.520246	0.380425	0.591977	0.278862	0.495557	0.262333	0.291307	0.60208	0.420593	0.695905	0.678055	0.309788	0.228575	0.732723	0.469879	0.470363	0.438575	0.453934	0.430897
GSM5732612	0.415236	0.493095	0.527352	0.438639	0.541014	0.8302	0.819421	0.669822	0.391417	0.56871	0.430832	0.632711	0.433593	0.499373	0.378238	0.401689	0.685166	0.325386	0.704181	0.687243	0.32937	0.234196	0.767259	0.53792	0.489088	0.467127	0.445225	0.423632
GSM5732613	0.218428	0.466649	0.510392	0.552774	0.584951	0.770162	0.83096	0.669113	0.416049	0.63034	0.350946	0.656595	0.290529	0.521002	0.343904	0.350649	0.684136	0.439615	0.638655	0.705432	0.393723	0.122478	0.769262	0.606421	0.501063	0.462437	0.435066	0.4049
GSM5732614	0.308124	0.400905	0.417547	0.391322	0.58705	0.713977	0.751552	0.539579	0.424849	0.425996	0.356768	0.562823	0.265824	0.513877	0.317023	0.297899	0.389746	0.386626	0.647732	0.595606	0.273548	0.0854726	0.673483	0.40552	0.372089	0.379583	0.392249	0.434002
GSM5732615	0.436926	0.559665	0.622025	0.52281	0.590855	0.753854	0.871352	0.690215	0.421426	0.62694	0.454287	0.642986	0.455581	0.568537	0.439506	0.455201	0.760866	0.439078	0.690572	0.711419	0.412009	0.225248	0.759806	0.647953	0.518596	0.506826	0.439035	0.455816
GSM5732616	0.180298	0.647457	0.562182	0.511587	0.607784	0.769048	0.81739	0.729033	0.483094	0.543173	0.321973	0.642542	0.295041	0.553191	0.339934	0.394769	0.724306	0.507726	0.667182	0.671992	0.394953	0.322504	0.738687	0.637545	0.498065	0.499916	0.431729	0.47708
GSM5732617	0.0954018	0.587182	0.547162	0.497533	0.553587	0.757632	0.846589	0.720923	0.420136	0.539201	0.180034	0.654224	0.277663	0.608237	0.368405	0.282214	0.783565	0.439094	0.693247	0.677426	0.418836	0.226381	0.733005	0.689839	0.51723	0.485149	0.394918	0.47453
GSM5732618	0.241079	0.522579	0.493334	0.494462	0.595944	0.716613	0.807668	0.626688	0.382361	0.491561	0.347012	0.556128	0.26193	0.499975	0.258899	0.276961	0.540386	0.413946	0.684566	0.61882	0.34453	0.154707	0.702507	0.487529	0.435321	0.407859	0.417591	0.41484
GSM5732619	0.320513	0.56169	0.616947	0.539787	0.622203	0.841533	0.867201	0.685655	0.416903	0.600066	0.284795	0.67786	0.342375	0.607775	0.402547	0.400776	0.713663	0.453639	0.757441	0.690688	0.355893	0.460578	0.773115	0.613776	0.506706	0.519452	0.48201	0.451012
GSM5732620	0.291439	0.70469	0.654027	0.685453	0.578612	0.794776	0.857111	0.812157	0.424047	0.640798	0.349009	0.693978	0.49511	0.61326	0.461591	0.472921	0.878023	0.479425	0.753022	0.708321	0.479949	0.695258	0.823923	0.720916	0.570684	0.540789	0.454555	0.436769
GSM5732621	0.339784	0.408136	0.482121	0.448677	0.552048	0.788803	0.79802	0.616452	0.392054	0.434439	0.261892	0.590844	0.289549	0.560248	0.264212	0.247788	0.551192	0.402143	0.680089	0.626575	0.286663	0.155033	0.717764	0.400821	0.422814	0.392217	0.382714	0.413251
GSM5732622	0.359693	0.525809	0.505383	0.4949	0.596308	0.790642	0.833981	0.695229	0.423983	0.514378	0.364887	0.651291	0.375124	0.563945	0.353494	0.437802	0.731232	0.4685	0.701038	0.673755	0.356767	0.423852	0.808286	0.63633	0.480219	0.452118	0.42039	0.438145
GSM5732623	0.423173	0.55916	0.521687	0.497747	0.587642	0.758399	0.818959	0.640529	0.442878	0.533804	0.400164	0.623256	0.398447	0.561363	0.352926	0.32986	0.677552	0.422257	0.71066	0.658581	0.324953	0.337867	0.730031	0.590943	0.481996	0.488664	0.444927	0.478669
GSM5732626	0.268866	0.39821	0.463617	0.444252	0.539831	0.735637	0.824351	0.6025	0.361535	0.510968	0.263782	0.512763	0.315791	0.475741	0.265955	0.189152	0.5472	0.390583	0.656317	0.647656	0.282161	0.0130504	0.666773	0.486641	0.449931	0.41481	0.409833	0.340255
GSM5732627	0.0800241	0.42134	0.424776	0.420029	0.591741	0.789719	0.748761	0.582508	0.312514	0.381779	0.345485	0.549975	0.122743	0.51561	0.198501	0.190294	0.438068	0.372488	0.681159	0.566614	0.272183	0.0873532	0.655292	0.346839	0.42816	0.376195	0.393094	0.400432
GSM5732629	0.21147	0.414361	0.461166	0.478303	0.572016	0.799402	0.82663	0.663902	0.367608	0.470993	0.227687	0.617797	0.241641	0.527193	0.282404	0.396723	0.546595	0.431224	0.681345	0.659889	0.320807	0.26602	0.761491	0.506076	0.463106	0.449693	0.427662	0.447341
GSM5732630	0.0422888	0.547816	0.377167	0.466012	0.540315	0.71683	0.728515	0.562673	0.358948	0.331046	0.215467	0.555643	0.0554779	0.486761	0.239268	0.241039	0.424401	0.461871	0.632758	0.588371	0.318421	0.120145	0.663576	0.390799	0.381938	0.3579	0.448769	0.393934
GSM5732632	0.288129	0.57581	0.623038	0.514889	0.597404	0.743494	0.838798	0.709578	0.46214	0.572749	0.252665	0.611438	0.331966	0.547636	0.327471	0.268357	0.725912	0.452854	0.702045	0.716493	0.353417	0.206474	0.755959	0.588213	0.506242	0.465392	0.479642	0.468281
GSM5732633	0.150693	0.533911	0.499038	0.543827	0.558743	0.787127	0.813594	0.699204	0.386713	0.479259	0.227306	0.670815	0.246664	0.630346	0.312839	0.288098	0.651493	0.463125	0.741942	0.661553	0.350005	0.409995	0.773234	0.623719	0.446522	0.449442	0.4255	0.475675
GSM5732634	0.368703	0.515901	0.575359	0.446001	0.600232	0.809767	0.832301	0.671207	0.390745	0.465201	0.225455	0.651039	0.384886	0.557338	0.32688	0.321198	0.64311	0.480608	0.733181	0.6271	0.361122	0.305966	0.732258	0.493539	0.507083	0.458408	0.438325	0.405954
GSM5732635	0.366074	0.408047	0.514814	0.452693	0.568668	0.842291	0.843297	0.708156	0.409448	0.507384	0.385872	0.622659	0.336792	0.569925	0.326865	0.335812	0.636176	0.403313	0.707927	0.668044	0.342001	0.253325	0.751584	0.483481	0.456979	0.465311	0.51516	0.438996
GSM5732636	0.335466	0.498302	0.56831	0.570612	0.585651	0.788422	0.857295	0.685642	0.438545	0.578955	0.308588	0.690903	0.382902	0.600584	0.374502	0.388524	0.719464	0.443101	0.737479	0.694378	0.357146	0.387106	0.769229	0.625054	0.496456	0.492289	0.494713	0.466803
GSM5732637	0.164904	0.582251	0.563563	0.563599	0.595658	0.74515	0.81807	0.668573	0.403135	0.519053	0.429174	0.561781	0.325986	0.637075	0.368267	0.452643	0.710717	0.4275	0.659629	0.638272	0.359721	0.546725	0.768926	0.567589	0.475331	0.501828	0.447092	0.397515
GSM5732638	0.263595	0.574868	0.506317	0.506211	0.58329	0.751042	0.804448	0.628754	0.343151	0.463405	0.308761	0.592541	0.271982	0.491533	0.325218	0.31848	0.616143	0.449784	0.667809	0.622283	0.301213	0.181512	0.726484	0.566063	0.420241	0.432631	0.390359	0.379428
GSM5732640	0.173066	0.568021	0.544863	0.539034	0.622423	0.752194	0.82611	0.651102	0.383507	0.504403	0.284549	0.660016	0.241083	0.547241	0.309743	0.300755	0.631927	0.452181	0.65374	0.674609	0.34259	0.325438	0.721459	0.595604	0.473382	0.476528	0.424423	0.454886
GSM5732641	0.330592	0.445932	0.493191	0.443445	0.595938	0.898272	0.879565	0.636384	0.417459	0.530052	0.219989	0.587378	0.314481	0.583949	0.32212	0.269937	0.626837	0.465774	0.713154	0.68399	0.355353	0.16095	0.778584	0.526605	0.485801	0.449467	0.453578	0.484207
GSM5732643	0.143084	0.560862	0.510898	0.542855	0.599211	0.702121	0.822123	0.669135	0.418654	0.51474	0.263905	0.609666	0.253985	0.561692	0.332034	0.372978	0.691646	0.41505	0.665644	0.680982	0.385663	0.347721	0.681215	0.644558	0.470086	0.456952	0.401607	0.389861
GSM5732644	0.491474	0.638414	0.702306	0.58054	0.642515	0.824096	0.833142	0.662354	0.371263	0.631045	0.390583	0.658075	0.544509	0.594019	0.480796	0.412067	0.759035	0.475609	0.730021	0.684923	0.377854	0.316073	0.791636	0.57086	0.495502	0.554875	0.494082	0.391694
GSM5732645	0.43452	0.496653	0.644179	0.524842	0.600796	0.814424	0.818783	0.643348	0.332388	0.581027	0.254464	0.609183	0.451462	0.509563	0.335403	0.314335	0.659375	0.391166	0.725223	0.648949	0.294718	0.266826	0.726595	0.482039	0.450717	0.485842	0.44514	0.398929
GSM5732646	0.435677	0.365101	0.549505	0.424964	0.548659	0.713722	0.766618	0.553103	0.342155	0.499473	0.36902	0.51827	0.359608	0.429556	0.262674	0.217042	0.537175	0.385538	0.658753	0.587913	0.232567	0.0206683	0.698121	0.425531	0.425339	0.415322	0.357624	0.305897
GSM5732648	0.185826	0.634632	0.564848	0.55095	0.565076	0.721425	0.846576	0.683066	0.377966	0.566857	0.339634	0.59569	0.237013	0.587944	0.261906	0.328235	0.662817	0.36576	0.665568	0.662877	0.416517	0.303084	0.700553	0.651193	0.494992	0.485746	0.439049	0.427902
GSM5732649	0.124221	0.583294	0.526214	0.451547	0.4912	0.661873	0.734946	0.45677	0.343815	0.436235	0.338998	0.520316	0.0683522	0.421068	0.231707	0.194352	0.50007	0.343881	0.614849	0.561676	0.286234	0.153353	0.650722	0.448291	0.324434	0.279333	0.339289	0.338537
GSE119409
ID	Activated B cell	Activated CD4 T cell	Activated CD8 T cell	Activated dendritic cell	CD56bright natural killer cell	CD56dim natural killer cell	Central memory CD4 T cell	Central memory CD8 T cell	Effector memeory CD4 T cell	Effector memeory CD8 T cell	Eosinophil	Gamma delta T cell	Immature B cell	Immature dendritic cell	Macrophage	Mast cell	MDSC	Memory B cell	Monocyte	Natural killer cell	Natural killer T cell	Neutrophil	Plasmacytoid dendritic cell	Regulatory T cell	T follicular helper cell	Type 1 T helper cell	Type 17 T helper cell	Type 2 T helper cell
GSM3374350	-0.014288	0.346227	0.358087	0.408715	0.419687	0.35686	0.725863	0.490405	0.299255	0.400728	0.0253882	0.515742	0.0538073	0.487129	0.171563	0.220516	0.396995	0.175344	0.472781	0.397217	0.200362	0.0862425	0.552234	0.355319	0.229034	0.246721	0.198997	0.265793
GSM3374351	0.118424	0.308114	0.400984	0.436126	0.403088	0.320172	0.741917	0.534577	0.32227	0.449011	-0.0280325	0.550377	0.144061	0.486103	0.230152	0.216154	0.514829	0.231255	0.52841	0.42188	0.157562	0.189795	0.522836	0.386056	0.283137	0.265157	0.162717	0.317641
GSM3374352	0.20775	0.219735	0.379996	0.395733	0.404842	0.333215	0.717539	0.530024	0.349173	0.444673	-0.0605882	0.543898	0.159009	0.472061	0.198239	0.207749	0.469824	0.156089	0.501858	0.410559	0.146647	0.128848	0.513614	0.373703	0.268428	0.246404	0.146587	0.250433
GSM3374353	0.31634	0.220284	0.399274	0.41135	0.396782	0.335032	0.715878	0.537801	0.296645	0.452888	-0.0607245	0.518718	0.151442	0.460484	0.222959	0.221508	0.519519	0.193111	0.537921	0.387474	0.129128	0.0786718	0.524663	0.352434	0.269302	0.264028	0.12431	0.267314
GSM3374354	-0.0780312	0.503833	0.465502	0.479071	0.396119	0.350553	0.711073	0.535613	0.347707	0.470141	-0.0215965	0.580608	0.13398	0.546339	0.252034	0.311608	0.538753	0.276332	0.488828	0.449606	0.250381	0.123993	0.582278	0.474343	0.286626	0.29797	0.216922	0.358729
GSM3374355	0.21505	0.189524	0.375425	0.378941	0.393263	0.318825	0.731576	0.532824	0.320798	0.425593	-0.0818568	0.554214	0.15165	0.460898	0.194893	0.232925	0.464997	0.179331	0.51847	0.419625	0.158419	-0.0119396	0.508882	0.345387	0.264291	0.253583	0.121108	0.28738
GSM3374356	0.0589033	0.372137	0.40296	0.370602	0.394159	0.319561	0.693239	0.479856	0.33248	0.411682	-0.0731031	0.537194	0.0595723	0.446217	0.141163	0.163002	0.416106	0.260673	0.47677	0.412425	0.158756	-0.0254109	0.487431	0.356757	0.246566	0.2414	0.135141	0.318735
GSM3374357	0.0452655	0.175753	0.219149	0.342658	0.347779	0.344494	0.684421	0.459835	0.274035	0.307078	-0.0581607	0.380074	-0.0269067	0.423728	0.130723	0.150947	0.313023	0.142778	0.509088	0.32235	0.112357	-0.054789	0.519118	0.250911	0.160266	0.172118	0.14609	0.206122
GSM3374358	0.0481363	0.169479	0.288358	0.419688	0.337296	0.353928	0.751808	0.512327	0.298523	0.419649	-0.0144431	0.498275	0.0824764	0.471401	0.235089	0.174839	0.42819	0.12255	0.551472	0.405674	0.200453	0.053809	0.551159	0.374646	0.239574	0.247448	0.199538	0.276163
GSM3374359	0.124453	0.054312	0.235921	0.359195	0.355249	0.334973	0.684951	0.447454	0.261128	0.31947	-0.111565	0.455358	0.0804621	0.390776	0.145576	0.0261919	0.279106	0.153726	0.528142	0.316026	0.0981366	-0.140197	0.48778	0.231681	0.209842	0.187234	0.163195	0.154537
GSM3374360	-0.0420967	0.299209	0.276948	0.356024	0.361007	0.350812	0.69758	0.431944	0.282558	0.30342	-0.0192417	0.457243	-0.0616106	0.469524	0.120189	0.11566	0.283963	0.205728	0.485957	0.369828	0.140882	-0.0991603	0.518295	0.256255	0.191112	0.176899	0.180998	0.248907
GSM3374361	-0.0031448	0.279261	0.395573	0.422985	0.357711	0.363491	0.685966	0.408456	0.276702	0.424608	-0.100305	0.386317	-0.0203925	0.431215	0.109116	0.0993702	0.360918	0.119442	0.515904	0.380056	0.160643	-0.140588	0.45164	0.294582	0.214761	0.229012	0.231346	0.160212
GSM3374362	0.0480064	0.409984	0.498372	0.425161	0.374586	0.370569	0.69617	0.4597	0.293266	0.452159	-0.153338	0.439113	0.0207464	0.400712	0.150766	0.0173875	0.492346	0.193882	0.489281	0.402978	0.200481	-0.16827	0.454879	0.301865	0.238471	0.272816	0.155751	0.224634
GSM3374363	0.513559	0.356759	0.516895	0.406174	0.396804	0.333137	0.784576	0.441404	0.301512	0.484338	0.0731096	0.481364	0.403038	0.455839	0.211604	0.151609	0.54299	0.168104	0.570593	0.407872	0.182314	-0.123566	0.501077	0.376046	0.296218	0.285911	0.13587	0.314756
GSM3374364	-0.0941533	0.29103	0.242782	0.364907	0.378466	0.350527	0.70176	0.403608	0.256653	0.308166	0.019288	0.437218	-0.0490724	0.446224	0.0819643	0.109321	0.291529	0.198075	0.534254	0.379094	0.183981	-0.0663423	0.479467	0.29113	0.186102	0.196442	0.148989	0.219177
GSM3374365	0.21522	0.337818	0.419603	0.452845	0.368698	0.372295	0.733959	0.491954	0.288389	0.443939	0.107018	0.468614	0.12837	0.418709	0.167635	0.254305	0.482097	0.149268	0.556425	0.38471	0.157526	0.11643	0.510996	0.346359	0.240942	0.259683	0.214702	0.24102
GSM3374366	0.263681	0.275111	0.453023	0.418718	0.383435	0.333365	0.784662	0.458695	0.308724	0.458113	0.0706449	0.504859	0.233014	0.469175	0.220552	0.279919	0.498786	0.13913	0.558745	0.429383	0.212702	-0.0386289	0.515259	0.325928	0.28328	0.278091	0.148858	0.301696
GSM3374367	0.0249237	0.353267	0.331008	0.34565	0.380203	0.319688	0.72383	0.423245	0.279126	0.340877	-0.0467141	0.447157	0.107664	0.47646	0.0982423	0.0848752	0.306506	0.240822	0.494584	0.381512	0.146234	-0.130403	0.497568	0.266213	0.19714	0.197304	0.168526	0.275102
GSM3374368	0.290171	0.42052	0.432316	0.425361	0.390437	0.322921	0.766452	0.499453	0.354415	0.447168	0.140214	0.472527	0.237088	0.447995	0.188776	0.234438	0.523939	0.221546	0.501056	0.416188	0.168222	-0.0403496	0.501505	0.368726	0.270938	0.273687	0.154869	0.370037
GSM3374369	0.308883	0.376035	0.424027	0.433042	0.402295	0.356844	0.73862	0.506621	0.288138	0.42143	-0.0478521	0.529123	0.103937	0.443919	0.212165	0.142867	0.539687	0.172909	0.516166	0.404963	0.207811	-0.0347823	0.482788	0.367446	0.271722	0.261216	0.184291	0.336888
GSM3374370	-0.115714	0.292973	0.273356	0.344483	0.359099	0.33621	0.656089	0.386766	0.270054	0.274493	-0.111658	0.408109	-0.0795668	0.416881	0.0568127	0.0795357	0.262226	0.180117	0.476328	0.259491	0.0960347	-0.13892	0.417234	0.218198	0.167855	0.162955	0.198994	0.302891
GSM3374371	-0.0727934	0.316994	0.378811	0.392235	0.437272	0.342003	0.699007	0.420416	0.247862	0.359022	-0.0110336	0.36046	0.035951	0.420467	0.119261	0.0782663	0.32632	0.160315	0.49166	0.343482	0.142517	-0.121663	0.468169	0.255817	0.245013	0.209433	0.144405	0.269844
GSM3374372	-0.0221207	0.296548	0.337801	0.384264	0.400932	0.338811	0.674239	0.445483	0.277631	0.297681	-0.077294	0.433228	-0.049158	0.484906	0.147904	0.0552227	0.301575	0.195802	0.503952	0.340484	0.183321	-0.0608113	0.512939	0.266405	0.200529	0.193728	0.214259	0.304466
GSM3374373	-0.062405	0.341474	0.312612	0.373076	0.38957	0.363762	0.628094	0.396555	0.261445	0.305108	-0.0723261	0.43359	-0.109789	0.391607	0.083016	-0.0702074	0.278042	0.183412	0.447545	0.321581	0.134561	-0.171165	0.448013	0.211213	0.150116	0.166947	0.16268	0.187495
GSM3374374	-0.0122489	0.350465	0.367121	0.387221	0.382547	0.34158	0.676337	0.414884	0.277969	0.369745	-0.113364	0.415063	0.0445477	0.471351	0.133271	0.035891	0.333589	0.165732	0.461334	0.372343	0.160714	-0.0818057	0.455606	0.228629	0.201505	0.199138	0.204829	0.323345
GSM3374375	0.25699	0.350219	0.354147	0.415762	0.357473	0.377193	0.727831	0.428972	0.255089	0.359124	-0.0634107	0.435624	0.0826342	0.455819	0.193499	0.0635593	0.378324	0.176275	0.488064	0.360572	0.153424	-0.0468133	0.462766	0.283694	0.243612	0.235953	0.184778	0.236396
GSM3374376	-0.0717024	0.359325	0.310256	0.396988	0.400141	0.329987	0.680286	0.421255	0.269069	0.318731	-0.0801956	0.429044	-0.0722057	0.433553	0.155831	0.0737648	0.363961	0.202304	0.459087	0.337238	0.207674	-0.048391	0.479225	0.285613	0.235695	0.181354	0.186607	0.194208
GSM3374377	0.0958931	0.340147	0.310755	0.375884	0.328379	0.379495	0.632673	0.415087	0.289109	0.32759	-0.103168	0.418678	0.0402514	0.406409	0.10382	-0.0172344	0.344942	0.19198	0.481394	0.291953	0.148348	-0.106502	0.46782	0.266722	0.173477	0.185348	0.199223	0.187184
GSM3374378	0.305215	0.36434	0.409749	0.425597	0.41683	0.33372	0.731704	0.417615	0.291008	0.445443	0.105026	0.437742	0.186053	0.485281	0.174792	0.182517	0.456116	0.20998	0.520081	0.395096	0.189146	-0.0314286	0.506256	0.295666	0.277179	0.234433	0.181629	0.319857
GSM3374379	-0.0204262	0.355771	0.280512	0.381218	0.38098	0.351385	0.66927	0.420254	0.239304	0.351711	-0.116506	0.437684	-0.059916	0.426204	0.113757	0.0597339	0.298427	0.195701	0.47014	0.374186	0.195707	-0.148801	0.473286	0.274083	0.176536	0.201459	0.170578	0.265116
GSM3374380	0.201456	0.46687	0.45753	0.440549	0.407858	0.346814	0.721944	0.444036	0.318095	0.428801	0.0483838	0.493843	0.0581236	0.464111	0.186335	0.136836	0.487589	0.187671	0.494569	0.359197	0.206693	0.0278166	0.48994	0.355249	0.236965	0.272892	0.218123	0.296958
GSM3374381	0.125904	0.202928	0.303874	0.290105	0.389947	0.280094	0.676666	0.430477	0.324339	0.336151	-0.0744416	0.495422	0.141151	0.433188	0.112653	0.0691862	0.250174	0.192224	0.473108	0.395502	0.100174	-0.195059	0.472839	0.218692	0.201022	0.184082	0.115748	0.300018
GSM3374382	0.0967663	0.360601	0.308038	0.351497	0.389	0.294234	0.705964	0.469662	0.34605	0.34994	0.0414124	0.515422	0.126104	0.462129	0.125139	0.220078	0.365611	0.217298	0.48786	0.404372	0.143138	-0.0307128	0.467053	0.296288	0.206125	0.218875	0.203455	0.354444
GSM3374383	0.222139	0.562981	0.461959	0.384862	0.427285	0.317219	0.71795	0.469843	0.323702	0.406237	-0.00617508	0.492299	0.21849	0.460313	0.14774	0.128375	0.442695	0.209425	0.47121	0.387375	0.168971	-0.141398	0.424808	0.326875	0.256517	0.213599	0.162041	0.452914
GSM3374384	-0.117798	0.319517	0.390768	0.328875	0.398338	0.347688	0.679923	0.403474	0.295015	0.345984	-0.126298	0.444007	0.058899	0.411874	0.125891	-0.0416336	0.343583	0.197908	0.437594	0.324679	0.0930394	-0.160737	0.436163	0.191026	0.16331	0.155383	0.188604	0.332223
GSM3374385	0.238833	0.449446	0.413723	0.370791	0.421582	0.286848	0.726244	0.489363	0.366995	0.389194	0.0157558	0.544006	0.219855	0.497351	0.149929	0.248147	0.450486	0.228885	0.492753	0.420564	0.157736	0.0215942	0.49444	0.340033	0.217569	0.25121	0.158383	0.37243
GSM3374386	-0.112148	0.354812	0.278276	0.521016	0.410058	0.287259	0.756385	0.558534	0.373929	0.45585	0.115411	0.592905	0.231916	0.580273	0.319921	0.412806	0.662982	0.206333	0.532492	0.506098	0.246319	0.476211	0.60231	0.569635	0.346776	0.321659	0.166948	0.39182
GSM3374387	0.0399898	0.42124	0.328923	0.375671	0.435543	0.315697	0.726961	0.386154	0.345988	0.3327	-0.0478682	0.49577	0.0936421	0.409179	0.130955	0.102983	0.376332	0.222953	0.480719	0.380634	0.154448	-0.122912	0.475727	0.280309	0.209081	0.181382	0.13935	0.321535
GSM3374388	-0.0144667	0.354352	0.267049	0.469971	0.419979	0.325249	0.75653	0.558728	0.37114	0.451992	0.0278606	0.582344	0.231211	0.533649	0.244723	0.331703	0.549617	0.296597	0.487674	0.477012	0.243313	0.258436	0.550805	0.522969	0.314815	0.278019	0.185441	0.39582
GSM3374389	0.484264	0.387317	0.379489	0.349227	0.386581	0.295917	0.728881	0.460748	0.367811	0.393917	-0.00885772	0.481109	0.518263	0.434605	0.14727	0.163826	0.426515	0.26026	0.515532	0.417533	0.125548	-0.126806	0.475446	0.33015	0.25499	0.238343	0.116715	0.344943
GSM3374390	0.0911741	0.302993	0.271879	0.318475	0.384683	0.281669	0.705705	0.476447	0.371818	0.347991	0.0101732	0.526488	0.124269	0.436162	0.104419	0.182593	0.321771	0.189696	0.489185	0.401652	0.132295	-0.0636276	0.481604	0.287073	0.207943	0.217026	0.16015	0.348954
GSM3374391	0.146756	0.407848	0.332448	0.344693	0.422844	0.28386	0.716518	0.473396	0.347499	0.366477	0.0999885	0.489932	0.153769	0.441607	0.157473	0.252519	0.423627	0.201739	0.48658	0.432465	0.180031	-0.0248386	0.484697	0.327891	0.239864	0.252327	0.142448	0.373599
GSM3374392	-0.114415	0.384841	0.332734	0.342293	0.340238	0.289297	0.651395	0.40721	0.315929	0.308928	0.00342247	0.395341	-0.00735462	0.389007	0.0854522	0.0260868	0.302597	0.215143	0.454754	0.328504	0.147675	-0.200333	0.431071	0.24819	0.139847	0.171736	0.154917	0.251429
GSM3374393	0.0734897	0.314742	0.346911	0.3627	0.396379	0.326735	0.72017	0.487948	0.293321	0.361737	0.0304093	0.539522	0.123344	0.482903	0.163922	0.196595	0.360305	0.176044	0.507477	0.387527	0.173189	0.0131469	0.48668	0.311604	0.224497	0.222527	0.169207	0.357941
GSM3374394	0.194854	0.226822	0.337708	0.35115	0.368216	0.300048	0.711713	0.464751	0.316454	0.344871	-0.0182209	0.482752	0.0965466	0.440243	0.146928	0.0868114	0.341836	0.135177	0.521362	0.376104	0.106656	-0.0543568	0.475588	0.251631	0.217605	0.198328	0.162203	0.304936
GSM3374395	0.568416	0.557812	0.581239	0.494913	0.414473	0.321933	0.792694	0.526217	0.344327	0.482875	0.12067	0.538386	0.476409	0.50904	0.253699	0.21052	0.644031	0.256848	0.539613	0.418751	0.206255	0.204677	0.58321	0.460494	0.313138	0.325417	0.206147	0.383706
GSM3374396	0.248295	0.271712	0.368691	0.38251	0.386622	0.308871	0.729061	0.479873	0.327752	0.387283	-0.044345	0.50535	0.15892	0.435945	0.152447	0.127736	0.362124	0.16157	0.490567	0.378479	0.146605	-0.0757657	0.490157	0.310419	0.24258	0.224915	0.160131	0.308517
GSM3374397	0.0386866	0.365844	0.372356	0.385127	0.424162	0.331274	0.705264	0.439896	0.318948	0.352553	-0.0464555	0.478091	0.0520005	0.423908	0.104578	0.126343	0.337052	0.158236	0.492885	0.361699	0.138761	-0.0667093	0.475453	0.26429	0.20275	0.207839	0.19713	0.271692
GSM3374398	0.0821106	0.426001	0.394733	0.398208	0.377357	0.29099	0.756391	0.504429	0.272386	0.362025	-0.0902466	0.456505	0.1073	0.408272	0.126882	0.0382965	0.306064	0.165042	0.456792	0.315081	0.12796	-0.160752	0.430579	0.241252	0.243683	0.203416	0.160557	0.347759
GSM3374399	0.072831	0.462662	0.474182	0.417965	0.426357	0.327625	0.76832	0.52985	0.360514	0.472439	0.0943631	0.546953	0.196103	0.48148	0.227601	0.216883	0.561246	0.187556	0.47844	0.446611	0.265206	-0.0443498	0.540005	0.428344	0.336714	0.288176	0.17991	0.414803
GSM3374400	0.0181059	0.387884	0.362308	0.371654	0.396614	0.30511	0.701615	0.430777	0.296354	0.325996	-0.00539703	0.497026	0.0608363	0.427209	0.122678	0.134481	0.363378	0.191928	0.464978	0.353957	0.186982	-0.0447033	0.496165	0.273038	0.220604	0.209396	0.145969	0.285481
GSM3374401	0.127224	0.277167	0.335026	0.353518	0.383582	0.322006	0.727665	0.45687	0.331972	0.361581	-0.0785249	0.47637	0.125587	0.420911	0.12851	0.0717718	0.366709	0.182751	0.493811	0.380177	0.117236	-0.0553622	0.484552	0.284676	0.199758	0.199394	0.173481	0.301872
GSM3374402	-0.00338409	0.382285	0.343264	0.391478	0.376982	0.34565	0.710572	0.494957	0.259744	0.320404	-0.0622174	0.476241	0.0554501	0.448327	0.12299	0.0740927	0.342759	0.242093	0.464017	0.318369	0.183638	-0.0910629	0.469256	0.262959	0.213866	0.212102	0.164721	0.296891
GSM3374403	0.00219258	0.381176	0.344923	0.385049	0.382441	0.342343	0.700727	0.483579	0.277079	0.314979	-0.055436	0.477071	0.0854401	0.444654	0.122698	0.077454	0.349299	0.236712	0.464889	0.327799	0.176197	-0.0785285	0.468234	0.252572	0.200018	0.211425	0.190178	0.29831
GSM3374404	0.166767	0.264773	0.3286	0.338029	0.381752	0.294808	0.681559	0.414218	0.231901	0.306512	0.00261343	0.440658	0.0686345	0.42563	0.0844415	0.0293434	0.296145	0.190112	0.46477	0.275217	0.111254	-0.176316	0.464048	0.19441	0.202335	0.199446	0.154159	0.274379
GSM3374405	0.356667	0.304856	0.392421	0.380569	0.399718	0.305924	0.769061	0.48463	0.304037	0.414636	-0.0299314	0.511565	0.361176	0.476554	0.190864	0.107704	0.437768	0.199224	0.508962	0.389007	0.207266	-0.147294	0.513805	0.321825	0.291729	0.269742	0.14623	0.333565
GSM3374406	0.28176	0.197742	0.34998	0.366435	0.38759	0.278757	0.74579	0.486367	0.263437	0.398142	0.00304008	0.501743	0.196827	0.444735	0.198725	0.109727	0.391984	0.171458	0.503579	0.372644	0.158547	-0.0985922	0.477125	0.292536	0.256669	0.231417	0.158249	0.294097
GSM3374407	0.209496	0.299289	0.42879	0.369325	0.385378	0.3148	0.74242	0.47833	0.289577	0.379234	-0.00826645	0.469803	0.156413	0.433771	0.163559	0.0418652	0.353122	0.229637	0.491301	0.377518	0.156957	-0.207306	0.499683	0.277259	0.254846	0.235928	0.182959	0.316563
GSM3374408	0.0433291	0.428708	0.359135	0.496723	0.399474	0.326838	0.785038	0.549646	0.323234	0.404406	0.0573355	0.5718	0.19837	0.562315	0.296937	0.34882	0.592547	0.261349	0.524605	0.413006	0.251992	0.453541	0.569877	0.474933	0.311395	0.324821	0.217086	0.406651
GSM3374409	0.198011	0.424239	0.397072	0.376385	0.355905	0.275326	0.700909	0.436092	0.243548	0.315408	0.0246894	0.442986	0.200128	0.471594	0.0745749	0.071914	0.339225	0.252601	0.463386	0.324703	0.138851	-0.164922	0.41671	0.245349	0.192505	0.234395	0.126417	0.22966
GSM3374410	0.168028	0.409655	0.389491	0.394732	0.405427	0.291364	0.738074	0.45451	0.293454	0.375644	0.047796	0.450677	0.1487	0.448157	0.158981	0.189851	0.450968	0.243428	0.483069	0.398261	0.198473	-0.0972699	0.490317	0.301316	0.242952	0.249788	0.150087	0.296855
GSM3374411	0.30412	0.23391	0.327116	0.359529	0.385652	0.296101	0.70597	0.466611	0.291143	0.357392	-0.0326719	0.471399	0.245548	0.43481	0.171296	0.0751353	0.344667	0.199434	0.448695	0.339311	0.137777	-0.140722	0.465243	0.244744	0.238248	0.209238	0.0988133	0.301312
GSM3374412	0.274459	0.384762	0.347519	0.394563	0.412802	0.320507	0.754343	0.503339	0.28824	0.382311	0.174726	0.492998	0.260014	0.494531	0.218154	0.28368	0.477305	0.234952	0.486042	0.372617	0.221274	0.0029263	0.49003	0.319488	0.263713	0.258816	0.18069	0.397461
GSM3374413	0.222169	0.313833	0.30256	0.380184	0.396358	0.288565	0.746958	0.506305	0.309488	0.362412	-0.0346678	0.495999	0.207178	0.486484	0.187485	0.139107	0.397556	0.206973	0.487733	0.38191	0.213384	-0.0967242	0.519025	0.30885	0.265306	0.257002	0.173326	0.376797
GSM3374414	-0.0779586	0.345617	0.422301	0.477382	0.416655	0.381536	0.695819	0.49322	0.217	0.325797	-0.0726045	0.483533	0.136089	0.433883	0.140348	0.10183	0.422064	0.308389	0.535285	0.343282	0.225836	0.0899035	0.481453	0.281597	0.234306	0.226183	0.119189	0.168365
GSM3374415	-0.0128914	0.324009	0.303322	0.336411	0.387924	0.293355	0.701753	0.453967	0.257291	0.284168	-0.0911981	0.465347	0.119335	0.478302	0.12957	0.0640302	0.297984	0.227218	0.466473	0.314333	0.163643	-0.140423	0.474511	0.251295	0.217949	0.193573	0.204996	0.315654
ESTIMATE
GSE87211
	StromalScore	ImmuneScore	ESTIMATEScore
GSM2325238	644.287	1228.26	1872.55
GSM2325239	-839.702	864.714	25.0112
GSM2325240	-195.836	1178.16	982.325
GSM2325241	328.788	1034.56	1363.35
GSM2325242	-203.319	821.515	618.196
GSM2325243	-567.361	900.617	333.255
GSM2325244	-941.828	386.96	-554.868
GSM2325245	307.159	1482.38	1789.54
GSM2325246	-227.879	1395.36	1167.49
GSM2325247	-359.539	1181.77	822.23
GSM2325248	-891.795	677.708	-214.087
GSM2325249	-302.733	1490.7	1187.96
GSM2325250	-697.281	1214.1	516.82
GSM2325251	1148.43	1737.3	2885.73
GSM2325252	-1005.6	1051.5	45.8974
GSM2325253	-662.353	748.883	86.5303
GSM2325254	695.829	589.964	1285.79
GSM2325255	842.91	1809.28	2652.19
GSM2325256	-410.626	903.735	493.109
GSM2325257	-102.242	1496.67	1394.43
GSM2325258	-200.258	1071.32	871.064
GSM2325259	211.814	1178.19	1390
GSM2325260	-143.516	1642.74	1499.23
GSM2325261	-21.5596	967.778	946.218
GSM2325262	276.477	1106.72	1383.2
GSM2325263	205.405	1270.74	1476.15
GSM2325264	249.569	1319.89	1569.46
GSM2325265	-48.8468	912.625	863.778
GSM2325266	674.779	1043.14	1717.92
GSM2325267	371.784	1466.75	1838.53
GSM2325268	-742.008	191.66	-550.348
GSM2325269	-254.258	1411.39	1157.13
GSM2325270	-784.887	539.299	-245.588
GSM2325271	-25.02	1390.56	1365.54
GSM2325272	-26.5224	1141.05	1114.52
GSM2325273	680.136	1114.96	1795.1
GSM2325274	-327.421	1473.28	1145.86
GSM2325275	120.437	1048.85	1169.29
GSM2325276	183.843	1673.95	1857.79
GSM2325277	-36.3232	764.772	728.449
GSM2325278	-44.412	1483.52	1439.11
GSM2325279	-1249.53	397.288	-852.247
GSM2325280	1132.55	1271.17	2403.72
GSM2325281	-517.97	230.933	-287.037
GSM2325282	-530.509	1300.28	769.773
GSM2325283	-179.473	1704.91	1525.43
GSM2325284	-152.361	1575.42	1423.06
GSM2325285	-71.2009	1580.78	1509.58
GSM2325286	504.298	1683.79	2188.09
GSM2325287	812.542	1512.81	2325.35
GSM2325288	-162.444	843.532	681.088
GSM2325289	764.103	1696.22	2460.32
GSM2325290	-430.024	1048.24	618.219
GSM2325291	-139.031	1403.27	1264.24
GSM2325292	-761.801	938.085	176.285
GSM2325293	-882.771	444.969	-437.801
GSM2325294	-619.194	721.37	102.176
GSM2325295	-159.992	718.095	558.103
GSM2325296	274.509	2027.54	2302.05
GSM2325297	-1045.33	788.977	-256.358
GSM2325298	-552.343	1109.69	557.344
GSM2325299	-639.797	657.782	17.9849
GSM2325300	1.59287	1335.42	1337.01
GSM2325301	-114.809	1104.31	989.501
GSM2325302	-133.638	1220.52	1086.88
GSM2325303	-338.684	1215.49	876.81
GSM2325304	653.268	1315.05	1968.32
GSM2325305	-327.323	1131.14	803.821
GSM2325306	-686.091	1200.63	514.537
GSM2325307	-9.20163	1134.75	1125.55
GSM2325308	-69.998	699.564	629.566
GSM2325309	-0.148148	1054.62	1054.47
GSM2325310	-268.796	1197.82	929.02
GSM2325311	-726.701	893.075	166.374
GSM2325312	-284.511	905.585	621.074
GSM2325313	297.671	1383.83	1681.5
GSM2325314	92.5651	1482.37	1574.94
GSM2325315	-218.329	1374.7	1156.37
GSM2325316	-284.034	1231.07	947.035
GSM2325317	-403.589	867.025	463.436
GSM2325318	45.7828	1241.42	1287.2
GSM2325319	-294.747	761.537	466.789
GSM2325320	-353.206	1257.19	903.988
GSM2325321	553.137	1974.95	2528.08
GSM2325322	-461.076	1041.3	580.22
GSM2325323	185.123	984.639	1169.76
GSM2325324	-75.7651	1329.97	1254.21
GSM2325325	1152.02	1605.65	2757.67
GSM2325326	-176.304	1028.47	852.167
GSM2325327	497.786	1338.82	1836.6
GSM2325328	-747.418	868.272	120.854
GSM2325329	-0.0593177	1113.63	1113.57
GSM2325330	1371.88	2933.56	4305.44
GSM2325331	145.242	1576.45	1721.69
GSM2325332	-979.379	912.848	-66.5306
GSM2325333	-81.8496	1714.08	1632.23
GSM2325334	126.69	1411.09	1537.78
GSM2325335	-12.8839	1786.07	1773.19
GSM2325336	-125.273	1196.58	1071.3
GSM2325337	-125.069	1124.8	999.735
GSM2325338	607.819	1403.6	2011.42
GSM2325339	-866.455	1284.6	418.147
GSM2325340	-1027.4	534.287	-493.112
GSM2325341	20.1855	746.808	766.994
GSM2325342	-156.756	1188.81	1032.05
GSM2325343	478.299	878.119	1356.42
GSM2325344	286.631	1270.17	1556.8
GSM2325345	-151.541	955.465	803.924
GSM2325346	-184.297	823.281	638.984
GSM2325347	193.789	1602.33	1796.12
GSM2325348	493.841	1873.66	2367.5
GSM2325349	873.172	1885.21	2758.38
GSM2325350	-795.988	439.951	-356.038
GSM2325351	-513.573	2440.11	1926.53
GSM2325352	-74.4058	1490.63	1416.23
GSM2325353	-1459.6	356.697	-1102.91
GSM2325354	-387.151	857.563	470.413
GSM2325355	-720.02	909.065	189.044
GSM2325356	-174.343	1649.84	1475.5
GSM2325357	-84.8462	1298.18	1213.33
GSM2325358	868.153	1326.52	2194.67
GSM2325359	-502.342	984.847	482.505
GSM2325360	978.622	1145.81	2124.43
GSM2325361	686.565	2368.84	3055.4
GSM2325362	520.925	1387.68	1908.61
GSM2325363	-419.753	544.972	125.219
GSM2325364	199.972	1318.69	1518.66
GSM2325365	818.409	1689.03	2507.44
GSM2325366	95.4706	1405.12	1500.59
GSM2325367	392.608	1393.03	1785.63
GSM2325368	58.4097	1005.81	1064.22
GSM2325369	-443.808	838.173	394.364
GSM2325370	-71.1681	1169.61	1098.44
GSM2325371	915.51	2311.6	3227.11
GSM2325372	-1116.16	1036.55	-79.6129
GSM2325373	878.06	1903.02	2781.08
GSM2325374	-13.0185	1316.59	1303.57
GSM2325375	-410.223	1318.47	908.243
GSM2325376	368.637	1638.32	2006.96
GSM2325377	251.591	2128.72	2380.31
GSM2325378	-209.661	1688.43	1478.76
GSM2325379	282.78	917.379	1200.16
GSM2325380	-633.772	794.553	160.78
GSM2325381	1341.44	2155.44	3496.88
GSM2325382	860.743	1293.53	2154.27
GSM2325383	1492	2091.14	3583.14
GSM2325384	363.134	967.034	1330.17
GSM2325385	698.431	945.307	1643.74
GSM2325386	-148.995	799.521	650.525
GSM2325387	-326.442	976.393	649.951
GSM2325388	-664.824	1569.69	904.862
GSM2325389	309.375	984.614	1293.99
GSM2325390	1671.84	2217.51	3889.36
GSM2325391	112.453	1590.58	1703.03
GSM2325392	-68.085	1096.5	1028.41
GSM2325393	344.572	1974.55	2319.12
GSM2325394	312.176	1111.66	1423.83
GSM2325395	688.112	1369.47	2057.59
GSM2325396	-178.723	876.188	697.465
GSM2325397	-122.132	1241.24	1119.11
GSM2325398	-403.644	1336.22	932.576
GSM2325399	-359.526	1270.67	911.147
GSM2325400	166.711	1546.09	1712.8
GSM2325401	269.259	1377.91	1647.17
GSM2325402	40.7169	1755.71	1796.43
GSM2325403	-209.381	1131.75	922.369
GSM2325404	482.788	1059.82	1542.61
GSM2325405	-63.3542	1315.52	1252.17
GSM2325406	527.737	1596.09	2123.83
GSM2325407	431.801	2309.53	2741.33
GSM2325408	310.641	1119.56	1430.2
GSM2325409	-285.759	1162.16	876.403
GSM2325410	-325.516	707.438	381.923
GSM2325411	-1.49607	1055.72	1054.22
GSM2325412	531.708	1486.73	2018.44
GSM2325413	-248.114	1247.82	999.701
GSM2325414	62.7458	1471.2	1533.95
GSM2325415	-23.4699	1169.34	1145.87
GSM2325416	-915.131	907.59	-7.54022
GSM2325417	-116.431	921.693	805.261
GSM2325418	-132.955	913.405	780.45
GSM2325419	-29.5924	1387.35	1357.76
GSM2325420	-231.292	1602.88	1371.58
GSM2325421	-1068.63	1134.8	66.1698
GSM2325422	-877.979	463.578	-414.401
GSM2325423	-858.146	784.616	-73.5299
GSM2325424	343.829	1250.09	1593.92
GSM2325425	-43.8887	1183.28	1139.39
GSM2325426	-1169.47	757.149	-412.32
GSM2325427	281.848	1102.99	1384.84
GSM2325428	745.828	1948.94	2694.77
GSM2325429	762.254	1781.66	2543.91
GSM2325430	259.542	2160.54	2420.09
GSM2325431	391.055	1353.67	1744.73
GSM2325432	87.5941	1806	1893.6
GSM2325433	-504.09	546.718	42.628
GSM2325434	203.134	1820.52	2023.66
GSM2325435	-962.269	603.543	-358.726
GSM2325436	-31.11	1510.26	1479.15
GSM2325437	-547.57	575.827	28.2569
GSM2325438	-643.685	956.292	312.607
GSM2325439	-945.615	856.397	-89.2185
GSM2325440	558.096	1256.17	1814.27
GSE190826
	StromalScore	ImmuneScore	ESTIMATEScore
GSM5732548_GSH_RADONC_RectalCancer_001	-107.629	176.734	69.1055
GSM5732549_GSH_RADONC_RectalCancer_002	-826.394	1342.52	516.127
GSM5732555_GSH_RADONC_RectalCancer_008	770.754	1356.08	2126.84
GSM5732556_GSH_RADONC_RectalCancer_009	-1167.13	374.606	-792.527
GSM5732559_GSH_RADONC_RectalCancer_012	-1293.36	-198.179	-1491.54
GSM5732560_GSH_RADONC_RectalCancer_013	-548.467	504.592	-43.8754
GSM5732562_GSH_RADONC_RectalCancer_015	-579.359	699.414	120.055
GSM5732563_GSH_RADONC_RectalCancer_016	301.333	1162.1	1463.44
GSM5732564_GSH_RADONC_RectalCancer_017	-534.688	477.721	-56.9677
GSM5732565_GSH_RADONC_RectalCancer_018	-519.588	2483.85	1964.26
GSM5732566_GSH_RADONC_RectalCancer_019	-360.389	875.773	515.384
GSM5732567_GSH_RADONC_RectalCancer_020	-316.745	479.306	162.561
GSM5732569_GSH_RADONC_RectalCancer_022	-441.882	153.819	-288.064
GSM5732570_GSH_RADONC_RectalCancer_023	133.597	1887.01	2020.61
GSM5732571_GSH_RADONC_RectalCancer_024	675.023	503.339	1178.36
GSM5732572_GSH_RADONC_RectalCancer_025	-1050.57	-4.09236	-1054.67
GSM5732573_GSH_RADONC_RectalCancer_026	-749.634	641.757	-107.877
GSM5732574_GSH_RADONC_RectalCancer_027	-783.769	397.609	-386.16
GSM5732575_GSH_RADONC_RectalCancer_028	-751.325	764.159	12.8346
GSM5732576_GSH_RADONC_RectalCancer_029	-1496.3	-354.33	-1850.63
GSM5732577_GSH_RADONC_RectalCancer_030	-117.461	492.519	375.058
GSM5732578_GSH_RADONC_RectalCancer_031	-1440.43	-355.629	-1796.06
GSM5732579_GSH_RADONC_RectalCancer_032	-980.616	878.731	-101.886
GSM5732580_GSH_RADONC_RectalCancer_033	-771.26	708.624	-62.6361
GSM5732581_GSH_RADONC_RectalCancer_034	-1299.36	106.467	-1192.89
GSM5732582_GSH_RADONC_RectalCancer_035	-68.0066	735.066	667.059
GSM5732583_GSH_RADONC_RectalCancer_036	-189.325	1564.44	1375.11
GSM5732584_GSH_RADONC_RectalCancer_037	-1096.12	114.642	-981.476
GSM5732585_GSH_RADONC_RectalCancer_038	-1132.79	261.979	-870.807
GSM5732586_GSH_RADONC_RectalCancer_039	-853.501	-381.104	-1234.6
GSM5732587_GSH_RADONC_RectalCancer_040	-503.907	-290.161	-794.068
GSM5732588_GSH_RADONC_RectalCancer_041	255.111	896.6	1151.71
GSM5732589_GSH_RADONC_RectalCancer_042	-353.948	153.012	-200.936
GSM5732590_GSH_RADONC_RectalCancer_043	-861.927	17.9596	-843.968
GSM5732591_GSH_RADONC_RectalCancer_044	-1404.81	-13.501	-1418.31
GSM5732592_GSH_RADONC_RectalCancer_045	72.62	205.94	278.56
GSM5732593_GSH_RADONC_RectalCancer_046	-787.329	186.29	-601.039
GSM5732594_GSH_RADONC_RectalCancer_047	-521.52	-77.6915	-599.211
GSM5732595_GSH_RADONC_RectalCancer_048	-989.15	135.204	-853.946
GSM5732596_GSH_RADONC_RectalCancer_049	-236.332	1897.73	1661.4
GSM5732597_GSH_RADONC_RectalCancer_050	-119.614	755.8	636.186
GSM5732598_GSH_RADONC_RectalCancer_051	-458.352	290.096	-168.256
GSM5732599_GSH_RADONC_RectalCancer_052	-1470.44	-103.14	-1573.58
GSM5732600_GSH_RADONC_RectalCancer_053	-170.461	232.982	62.5211
GSM5732601_GSH_RADONC_RectalCancer_054	-1106.65	57.6042	-1049.05
GSM5732602_GSH_RADONC_RectalCancer_055	-464.954	921.184	456.23
GSM5732603_GSH_RADONC_RectalCancer_056	-692.048	-129.39	-821.438
GSM5732604_GSH_RADONC_RectalCancer_057	396.665	1227.76	1624.43
GSM5732605_GSH_RADONC_RectalCancer_058	-103.311	343.911	240.601
GSM5732606_GSH_RADONC_RectalCancer_059	-136.272	-30.3581	-166.63
GSM5732607_GSH_RADONC_RectalCancer_060	-612.831	704.897	92.0655
GSM5732608_GSH_RADONC_RectalCancer_061	616.118	1188.12	1804.24
GSM5732609_GSH_RADONC_RectalCancer_062	-883.71	393.367	-490.343
GSM5732610_GSH_RADONC_RectalCancer_063	-641.163	143.124	-498.039
GSM5732611_GSH_RADONC_RectalCancer_064	-340.232	458.559	118.327
GSM5732612_GSH_RADONC_RectalCancer_065	-274.908	891.953	617.045
GSM5732613_GSH_RADONC_RectalCancer_066	659.744	883.842	1543.59
GSM5732614_GSH_RADONC_RectalCancer_067	-1319.99	-215.411	-1535.4
GSM5732615_GSH_RADONC_RectalCancer_068	84.6355	1473.22	1557.86
GSM5732616_GSH_RADONC_RectalCancer_069	259.29	833.06	1092.35
GSM5732617_GSH_RADONC_RectalCancer_070	471.296	898.591	1369.89
GSM5732618_GSH_RADONC_RectalCancer_071	-559.02	163.096	-395.925
GSM5732619_GSH_RADONC_RectalCancer_072	39.7921	1221.66	1261.45
GSM5732620_GSH_RADONC_RectalCancer_073	459.295	1887.84	2347.14
GSM5732621_GSH_RADONC_RectalCancer_074	-941.298	11.2313	-930.067
GSM5732622_GSH_RADONC_RectalCancer_075	-186.805	765.502	578.697
GSM5732623_GSH_RADONC_RectalCancer_076	-258.799	697.114	438.315
GSM5732626_GSH_RADONC_RectalCancer_079	-45.6258	471.612	425.987
GSM5732627_GSH_RADONC_RectalCancer_080	-1319.77	-545.684	-1865.45
GSM5732629_GSH_RADONC_RectalCancer_082	26.4151	21.433	47.8481
GSM5732630_GSH_RADONC_RectalCancer_083	-1160.44	-445.75	-1606.19
GSM5732632_GSH_RADONC_RectalCancer_085	392.639	819.486	1212.13
GSM5732633_GSH_RADONC_RectalCancer_086	-366.409	262.007	-104.402
GSM5732634_GSH_RADONC_RectalCancer_087	-1183.34	316.521	-866.814
GSM5732635_GSH_RADONC_RectalCancer_088	-191.071	359.152	168.081
GSM5732636_GSH_RADONC_RectalCancer_089	-376.651	938.413	561.762
GSM5732637_GSH_RADONC_RectalCancer_090	-562.99	1120.78	557.788
GSM5732638_GSH_RADONC_RectalCancer_091	-729.051	380.455	-348.595
GSM5732640_GSH_RADONC_RectalCancer_093	-160.93	412.054	251.124
GSM5732641_GSH_RADONC_RectalCancer_094	369.009	341.864	710.872
GSM5732643_GSH_RADONC_RectalCancer_096	-113.64	675.164	561.524
GSM5732644_GSH_RADONC_RectalCancer_097	-876.672	1387.29	510.619
GSM5732645_GSH_RADONC_RectalCancer_098	-622.547	930.264	307.717
GSM5732646_GSH_RADONC_RectalCancer_099	-1244.59	596.535	-648.051
GSM5732648_GSH_RADONC_RectalCancer_101	-150.975	916.15	765.175
GSM5732649_GSH_RADONC_RectalCancer_102	-781.994	520.359	-261.635
GSE119409
	StromalScore	ImmuneScore	ESTIMATEScore
GSM3374350	28.608	1088.94	1117.55
GSM3374351	241.48	1744.44	1985.92
GSM3374352	184.552	1470.66	1655.21
GSM3374353	-6.06034	1565.53	1559.47
GSM3374354	953.225	1834.59	2787.81
GSM3374355	481.391	1465.03	1946.42
GSM3374356	15.444	1262.39	1277.84
GSM3374357	-1038.82	469.318	-569.506
GSM3374358	410.947	1204.08	1615.03
GSM3374359	-872.135	612.02	-260.114
GSM3374360	-517.855	375.086	-142.768
GSM3374361	-851.835	764.194	-87.6412
GSM3374362	87.7157	1446.4	1534.12
GSM3374363	69.4226	2351.99	2421.41
GSM3374364	-365.921	517.594	151.674
GSM3374365	-599.924	1579.01	979.089
GSM3374366	767.182	1937.54	2704.72
GSM3374367	-614.316	742.814	128.498
GSM3374368	322.587	1870.92	2193.51
GSM3374369	237.102	1723.95	1961.06
GSM3374370	-1578.38	-90.1694	-1668.55
GSM3374371	-718.829	877.575	158.746
GSM3374372	-442.475	728.456	285.981
GSM3374373	-1156.84	425.649	-731.194
GSM3374374	-620.42	766.834	146.414
GSM3374375	-472.765	1233.01	760.246
GSM3374376	-176.57	770.279	593.708
GSM3374377	-1106.02	567.199	-538.818
GSM3374378	-326.186	1540.72	1214.54
GSM3374379	-483.951	455.913	-28.0384
GSM3374380	-120.307	1688.58	1568.27
GSM3374381	-247.523	731.222	483.698
GSM3374382	-62.3461	958.562	896.216
GSM3374383	-477.7	1444.46	966.765
GSM3374384	-1131.48	601.495	-529.982
GSM3374385	43.6619	1468.75	1512.41
GSM3374386	1898.5	2532.06	4430.56
GSM3374387	-633.224	887.821	254.597
GSM3374388	1902.19	1812.48	3714.67
GSM3374389	-57.4857	1701.45	1643.97
GSM3374390	131.63	755.099	886.729
GSM3374391	252.031	1214.35	1466.39
GSM3374392	-570.963	410.808	-160.154
GSM3374393	-274.388	1128.43	854.046
GSM3374394	-427.042	1009.46	582.416
GSM3374395	243.658	2844.43	3088.09
GSM3374396	35.4208	1227.41	1262.83
GSM3374397	-684.375	879.224	194.849
GSM3374398	-890.423	727.042	-163.381
GSM3374399	1245.6	1992.88	3238.48
GSM3374400	-526.745	927.194	400.449
GSM3374401	-278.783	891.496	612.713
GSM3374402	-383.591	668.552	284.961
GSM3374403	-330.857	693.459	362.602
GSM3374404	-836.655	693.288	-143.368
GSM3374405	457.607	1618.45	2076.05
GSM3374406	-87.0253	1271.99	1184.96
GSM3374407	30.0411	1357.97	1388.01
GSM3374408	861.244	2157.95	3019.19
GSM3374409	-798.484	935.668	137.185
GSM3374410	308.531	1414.57	1723.1
GSM3374411	-116.648	1005.98	889.328
GSM3374412	474.725	1370.5	1845.23
GSM3374413	632.556	1155.91	1788.47
GSM3374414	-429.591	1191.55	761.962
GSM3374415	-561.373	558.332	-3.04163

## Sheet: S10
Table-S10: Tumor Immune Microenvironment
ID	ABCF1	ADGRE5	ADORA2A	AIF1	AKT1	ALOX15B	ARG1	AXL	B3GAT1	BAGE	BATF	BCL2	BCL2L11	BCL6	BRCA1	BRCA2	BST2	BTLA	BUB1	C10orf54	C1QA	C1QB	CA4	CBLB	CCL17	CCL18	CCL2	CCL20	CCL21	CCL22	CCL3	CCL4	CCL5	CCNB2	CCR1	CCR2	CCR4	CCR5	CCR6	CCR7	CD14	CD160	CD163	CD19	CD1C	CD1D	CD2	CD209	CD22
LN001	1844.38	1613.99	193.649	643.455	1826.78	9.95003	0	143.132	8.92945	0	526.857	255.647	367.907	1873.47	199.007	1091.73	1149.9	105.371	658.508	876.65	613.349	4305.18	991.716	622.278	88.7875	201.558	4701.66	9754.89	70.4177	302.082	252.33	1004.47	535.277	779.697	180.127	378.113	179.616	235.746	216.866	309.481	1724.47	1.53088	196.71	33.9331	66.3353	20.9213	507.722	266.873	97.9728
LN002	1289.94	2744.52	435.5	1318	961.594	198.205	92.8939	269.946	16.5559	0	1054.03	144.4	329.269	12008.7	226.257	2150.37	2728.43	180.73	1359.84	842.947	303.976	1670.26	1171.3	2753.26	170.153	207.862	7745.18	9987.52	142.561	245.572	2172.44	4281.88	892.614	691.189	637.844	119.567	253.39	743.154	126.925	487.925	3336.84	0	750.053	0.460119	77.7183	23.4535	953.317	90.1353	120.026
LN003	2071.4	1720.04	183.051	428.069	1344.43	17.9087	0	247.237	13.4714	0	285.274	213.797	254.369	1724.96	292.722	1365.35	2166.97	132.177	2272.52	628.712	731.252	7931.41	875.157	1515.75	15.0559	59.7488	2587.75	7006.01	143.112	67.3561	155.791	496.693	468.324	809.385	232.339	324.895	216.649	432.665	213.797	123.143	1097.2	0.316793	494.633	9.82592	135.664	67.5148	1096.88	238.679	155.157
LN004	1510.34	1952.86	64.6002	356.314	2030.29	174.217	7.87824	97.0126	5.62732	0	282.71	269.655	264.028	1087.17	220.135	1018.52	684.491	45.0176	1178.78	404.482	551.914	4112.35	83.2824	860.734	48.8442	263.802	1414	822.47	164.989	62.7994	82.382	646.001	681.79	1507.64	160.937	85.3082	50.87	207.08	150.584	83.2824	1445.74	0	500.144	24.0844	35.7888	21.1582	601.434	275.507	90.0352
LN005	1654.84	1886.81	209.235	1271.33	1832.8	24.7329	39.5157	191.041	49.7504	0	295.659	712.14	205.824	1538.85	221.176	2011.9	2689.64	298.217	1238.07	753.93	1300.05	5877.92	322.097	801.122	0	221.46	2972.51	11533.2	974.537	32.1245	304.756	859.685	721.521	1000.41	108.598	70.2188	28.7131	312.432	123.665	500.061	1079.72	25.8702	879.016	81.5903	93.5306	35.8201	560.614	371.563	274.906
LN006	1668.07	1411.73	95.0251	291.958	1144.29	24.8731	0	170.007	0	0	407.509	127.988	195.001	1283.26	258.512	1129.68	1005.55	175.078	993.236	458.946	532.237	3734.84	1258.27	1319.97	25.5978	19.8019	1091.4	9393.24	159.261	85.4865	49.6258	279.763	617.482	765.876	88.7466	59.4057	135.233	231.707	166.747	191.62	599.009	17.2665	227.722	42.0187	24.7523	36.3437	611.687	296.787	215.527
LN007	1338.87	2410.42	0	3621.18	1533.63	0	0	191.797	0	0	767.187	745.711	271.773	2160.12	183.651	1786.89	2227.51	936.027	2609.62	2072	5722.79	21990	521.332	796.807	0	1073.76	6575.14	4028.47	4254.33	211.791	0	5027.44	4701.61	3052.45	0	641.297	0	2360.06	233.266	888.633	2069.77	338.421	2922.86	0.740488	0	110.339	2616.28	0	2865.1
LN008	2007.31	2390.58	1285.36	915.156	2595.95	0	105.387	167.538	0	0	394.976	277.429	587.736	2716.2	441.365	1559.64	5303.13	895.79	2674.76	1250.23	1093.05	13867.9	1005.68	2728.36	0	297.696	19790.7	5704.86	0.450139	0	748.069	5745.85	2727.45	1033.15	351.29	951.636	0	1051.62	343.634	792.655	1798.79	0	905.698	281.482	170.691	117.547	1915.88	245.903	1130.88
LN010	1987.49	1590.06	131.636	208.243	2121.28	6.11399	0	60.4233	22.2989	0	480.507	190.62	96.7486	1044.46	187.383	642.714	1617.03	57.1863	963.171	911.021	294.922	2640.63	71.2127	904.907	7.91245	97.4678	807.798	2289.24	12.2286	52.1509	12.9479	381.6	476.91	1087.97	66.5373	157.172	49.9931	225.148	137.391	50.7124	460.725	4.31619	280.895	94.9508	38.8437	10.0702	560.711	80.5637	219.393
LN012	1322.57	1719.82	323.948	593.246	1353.3	125.102	15.8024	177.776	0	0	128.394	769.706	353.139	471.876	83.8402	431.272	1602.4	527.184	638.459	364.112	880.761	8746.16	767.95	1269.24	43.4566	384.963	1237.85	2142.76	244.497	21.2894	226.72	697.937	2332.16	59.4783	181.069	503.042	86.9131	596.539	109.958	89.9856	1154.01	0	1348.91	38.4085	65.1846	47.4071	1746.38	389.133	489.873
LN013	2032.94	2237.97	283.328	324.495	2451.47	11.3009	0	198.976	5.65044	0	575.939	451.63	414.499	543.651	217.138	1106.67	1982.09	404.812	1631.76	740.609	578.764	4779.04	492.394	847.967	46.0106	51.661	1887.24	2078.95	522.26	85.5637	118.659	642.533	1746.38	1685.04	143.682	106.147	119.062	551.723	224.402	799.131	772.09	22.1982	521.856	99.2858	285.75	31.8845	868.147	251.444	670.382
LN014	1777.68	3002	267.392	435.413	1695.38	13.654	0	235.153	9.86138	0	313.664	467.652	263.6	600.4	147.919	309.113	1596.01	368.66	425.552	638.328	705.081	2969.76	755.904	691.806	83.0621	79.6488	1309.65	731.63	1413.95	91.4062	53.8576	265.875	1239.87	851.483	155.125	76.6144	128.576	378.521	272.323	1075.26	1034.3	34.1353	338.317	324.664	559.438	76.9937	969.818	283.322	1223.18
LN015	5046.97	3423.27	1106.25	180.977	3150.53	0	392.542	221.761	0	0	377.248	0	231.957	1401.94	30.5879	2283.88	11597.8	372.151	2288.98	1228.61	525.089	17577.7	815.672	3757.19	0	0	3176.02	16145.2	28.0389	0	326.269	1718.01	2266.04	405.287	0	966.062	0	1557.42	0	163.134	5049.52	0	1157.23	73.9204	0	0	1503.89	5.09811	313.524
LN016	1010.95	2220.47	417.015	1184.25	2274.63	125.165	0	139.005	0	0	530.145	110.723	503.066	2504.5	155.252	880.967	4029.94	419.422	2268.61	1149.35	1123.47	7804.14	885.179	1402.08	87.254	392.945	6190.84	3784.43	2044.16	232.879	1009.74	2584.53	2450.34	557.224	160.668	983.265	63.1841	1559.74	168.491	457.934	3227.2	0	1898.53	150.438	266.577	99.2895	1171.01	439.882	196.773
LR001	1333.37	2583.73	265.402	369.321	1830.24	0	117.552	189.963	0	0	283.883	10.9066	295.699	3302.38	438.398	4922.97	3523.85	276.309	4236.13	302.668	450.517	11252.9	592.914	2858.22	2.12047	0	3126.05	925.272	1182.8	424.159	0	1633.31	1505.16	2159.27	156.636	302.668	145.426	1872.96	113.614	369.019	1230.36	0	240.559	0	206.929	166.937	2567.68	575.947	275.4
LR002	2752.81	1558	516.993	478.979	1731.99	0	0	293.294	0	0	843.915	346.222	5.84844	910.002	428.391	1821.17	2387.58	368.445	1350.38	1058.55	254.403	1815.91	414.355	4852.95	0	0	2279.68	862.045	1608.29	0.292334	0	333.648	106.44	551.791	0	85.0934	256.45	418.449	0	260.251	150.302	0	281.89	212.295	0	83.6312	1211.78	0	1264.7
LR005	1499.36	1281.67	172.854	252.055	1370.88	0	0	195.158	0	0	223.606	229.182	253.648	1236.72	739.665	3026.37	1624.87	96.384	2260.87	305.653	199.937	2232.76	109.698	1737.99	61.3352	14.3383	1750.62	6273.04	268.1	82.3872	193.792	340.132	484.993	931.864	96.384	110.609	124.946	273.335	80.7941	237.262	232.369	0	164.889	0	20.4829	30.3831	582.742	70.4387	267.986
LR006	1932.29	1545.67	173.374	384.199	1544.7	47.1369	0.48433	391.302	56.177	0	345.133	620.529	308.004	2533.13	320.919	1228.95	1396.67	342.227	1187.14	412.126	504.624	2124.72	26.1514	1668.68	531.744	220.995	2881.49	270.392	4224.25	198.234	56.6614	300.417	392.27	813.436	92.8212	88.3009	282.337	344.487	278.947	575.168	799.391	19.3712	526.901	207.273	426.008	26.474	1064.13	351.751	1176.33
LR012	1507.22	1105.72	236.743	406.34	747.61	33.227	0	281.507	0	0	924.129	219.899	243.204	2368.35	390.88	1029.35	12261	316.581	1695.74	744.61	1070.42	8953.09	13.1522	2520.65	67.6082	39.9187	2411.97	2834	173.981	52.6097	204.208	1470.76	2827.3	754.532	263.971	78.6837	263.51	964.278	22.3823	356.268	453.873	0	545.94	0	0	0	3302.87	245.742	305.735
LR013	1892.64	1195.16	97.0993	455.728	1248.51	122.872	0	274.915	0	0	619.158	553.626	289.1	2800.3	75.322	1199.76	698.875	189.803	1084.28	556.223	84.7122	1679.46	219.173	2447.46	71.9253	78.7183	3592.28	1477.27	1003.36	74.323	60.7371	625.352	777.794	325.263	0.399737	229.762	185.408	576.203	230.961	388.397	165.029	0	269.121	0	188.804	104.691	1399.35	0	106.489
LR014	1943.93	1383.12	156.346	234.177	1724.38	9.7144	0	66.287	0	0	440.01	628.814	335.093	1064.37	169.489	385.608	1309.4	217.49	621.042	1004.25	367.78	1990.1	458.981	1518.89	77.8304	41.4866	1506.78	1469.17	141.032	212.69	66.7443	369.151	1125.4	669.272	65.3727	152.461	166.404	359.436	124.231	494.411	505.154	0	194.976	42.9724	56.2298	15.2005	1103.91	91.8876	781.846
LR016	1272.57	2836.63	276.631	528.791	1578.94	13.9401	9.91304	148.074	7.74449	0	284.686	161.704	357.793	3257	141.878	257.425	2016.03	84.2597	623.273	607.164	521.666	3012.59	1008.02	629.778	43.3687	322.788	4235.28	854.986	181.839	134.753	796.129	1613.01	1012.04	1024.74	648.364	179.361	32.2168	191.753	63.5044	363.369	2594.08	47.7058	368.945	16.4182	177.812	87.6671	324.647	233.572	64.1241
LR017	1390.5	2113.14	332.81	660.03	1396.46	62.6113	0	240.011	5.5903	0	330.947	355.917	554.932	939.546	111.434	458.406	3294.19	346.6	533.689	826.622	1643.93	9256.07	2611.05	872.089	132.304	585.12	2495.14	1554.11	300.386	118.142	639.532	2369.18	3996.7	814.323	230.321	734.94	122.241	1182.54	118.515	368.216	1149.37	58.8848	622.388	92.4266	316.785	40.2501	1364.41	547.851	659.657
LR018	1709.6	3185.4	224.223	770.815	1945.39	32.7158	0	197.492	12.3681	0.399174	390.195	166.771	589.282	1345.73	247.762	493.529	1828.09	63.0376	1875.57	614.418	1133.88	8433.08	953.146	1145.45	38.7005	188.714	3797.42	688.627	71.8149	106.526	225.819	371.444	993.442	2236.24	389.398	246.565	93.3595	362.267	201.082	209.86	2603.3	41.8922	728.923	13.5651	219.834	86.9761	712.964	381.418	82.1883
LR019	1561.37	1743.96	149.056	265.041	1222.26	131.822	0	174.21	0	0	150.92	190.513	153.715	1450.51	178.402	919.958	5404.69	102.942	778.354	467.198	606.008	4578.36	604.61	1116.99	75.9256	38.1959	1903.73	3071.03	1328.47	89.8998	66.1437	787.67	490.023	103.408	120.177	58.6908	122.04	388.478	172.347	334.911	1079.73	0	365.188	0	4.65788	0	393.136	500.736	182.594
LR020	1461.9	1930.62	110.328	267.122	1296.05	19.778	0	69.3421	6.4339	0	404.138	61.2404	75.2994	463.234	295.24	1118.53	956.968	49.0875	821.382	222.8	352.429	3642.96	518.279	295.24	12.3909	22.8757	1107.33	2414.82	136.301	70.057	77.9206	259.02	523.759	1496.22	101.988	36.4582	63.8616	152.028	66.2443	156.794	1260.07	1.42965	335.749	14.059	101.273	4.52739	350.523	142.973	38.6028
LR021	2037.88	3154.88	620.576	866.197	1937.91	0	0	208.01	0	0	1243.07	444.036	813.234	1892.24	239.288	1468.73	2326.3	409.303	1472.57	1008.39	467.063	4245.01	308.369	917.431	139.889	1553.74	10885.8	1021.05	390.498	433.482	298.198	868.883	2618.16	1753.88	741.083	583.54	294.169	499.3	449.985	1103.37	3083.11	15.1594	841.25	48.932	248.115	96.9048	1092.82	202.445	436.744
LR023	1903.49	1927.22	175.477	356.07	1745.04	14.1757	0	157.526	4.27783	0	252.562	122.968	242.916	1058.73	264.222	713.902	1362.13	89.4998	737.388	495.562	184.284	1344.26	1941.32	416.799	7.71703	47.3081	1648.41	4633.1	65.594	73.9819	180.006	258.602	717.844	1499.18	139.408	145.364	50.7473	207.183	49.489	121.207	828.565	5.20074	185.374	32.2938	94.5324	71.3817	328.054	79.6858	254.575
LR024	2320.38	2894.67	175.027	154.1	1518.17	0	0	114.655	0	0	356.269	202.676	173.124	542.457	157.651	3969.69	3033.93	168.178	929.545	371.996	296.658	5835.37	239.838	642.907	68.9963	63.923	668.4	2848.75	88.2745	78.889	243.77	554.633	648.107	395.079	125.69	142.305	67.7278	328.746	296.785	442.767	419.05	0	263.682	0	60.1181	28.4103	504.661	163.993	79.5233
LR025	2308.68	1248.93	44.3333	100.342	1640.6	4.5631	0	57.1276	0	0	131.434	76.9009	169.593	355.605	296.509	738.633	459.124	57.0829	1371.2	131.568	299.148	2060.49	253.205	406.827	4.69718	17.7154	364.552	1741.07	34.8044	8.00771	63.8827	112.063	354.084	2572.17	36.6386	20.1311	28.6756	138.099	11.855	31.0467	272.486	0.0893816	146.42	4.65248	14.1812	49.6569	177.333	138.099	18.6102
SP001	1282.19	1987.71	96.5514	258.679	990.889	0	0	295.586	0	0	546.686	521.971	317.994	1257.48	107.097	1501.66	1065.36	298.222	2032.2	544.05	375.991	3698.29	4.94271	2263.19	0	329.198	2328.44	59.974	1435.75	94.9039	0	607.649	783.946	726.279	121.266	0	291.632	284.712	19.442	1741.88	439.919	0	558.219	0	176.956	0	1762.97	355.56	701.234
SP003	2263.62	766.323	115.701	173.196	993.323	0	0	124.503	0	0	166.808	110.874	299.545	288.187	545	960.814	822.399	74.3891	2541.73	179.727	230.55	1751.84	272.997	686.113	32.5097	5.39459	874.073	3227.56	80.4936	42.3054	4.96881	143.242	269.306	608.6	28.9607	55.2241	62.3223	233.247	142.674	245.314	468.766	0.709911	171.493	20.5849	45.2864	18.8812	584.751	37.7624	196.052
SP004	1808.12	1353.99	163.009	490.574	1407	0	0	177.366	0	0	369.311	164.776	159.475	2433.65	624.427	1349.35	2030.33	214.916	1869.08	407.523	680.53	4028.62	853.037	1962.96	41.746	280.296	3074.42	4266.29	182.668	84.1553	186.864	462.964	218.892	1231.18	142.909	246.06	115.962	213.59	208.289	291.34	1556.32	8.83523	663.743	130.098	153.512	23.1921	922.835	127.226	473.787
SP005	1642.87	1951.21	199.549	222.189	1712.39	0.400608	0	114.801	11.0192	0	436.563	647.332	333.583	383.27	212.572	538.542	1533.08	315.752	1002.15	630.903	291.309	2438.66	1276.03	1112.75	0	123.616	890.357	1545.9	733.082	27.8488	123.816	524.317	2466.11	865.112	70.323	276.083	40.8714	345.204	175.106	342.599	574.605	63.1102	410.518	188.73	160.681	31.8556	916.002	77.1348	845.879
SP006	656.79	1473.45	219.402	175.465	1425.27	0	0	91.8428	0	0	471.403	36.8504	203.245	539.152	257.104	2204.8	1966.97	308.411	2088.29	531.782	49.3232	1666.21	0	1495.28	0	0	687.971	4903.11	687.688	0	0	437.671	294.521	519.876	0	0.283612	0	514.49	200.41	97.5123	0.283612	137.197	313.796	0	0.283612	72.8507	1168.73	0	22.6771
SP007	2160.18	1985.15	298.108	231.374	1421.03	0	0	133.467	24.2459	0	378.003	284.253	158.406	548.878	187.039	1406.02	1373.47	313.348	1258.01	542.643	275.94	1936.66	117.072	1730.92	33.7132	31.4041	2519.94	1328.44	166.719	99.5232	20.3203	275.478	626.926	1289.18	81.512	49.6459	302.264	229.065	150.786	344.752	173.646	0	266.242	54.0335	20.3203	58.6517	613.534	199.508	647.708
SP008	1422.82	1995.29	0	6697.97	1831.33	0	0	214.674	0	0	1524.26	81.284	379.327	1386.7	443.243	1625.69	8395.21	545.37	1813.27	708.633	10757.3	56050.1	0	513.411	0	12742.9	4595	3604.3	21693.2	995.56	770.465	2851.9	11802.2	1769.5	379.327	1736.15	505.074	1034.46	142.421	286.232	4535.94	0	1462.42	65.3053	417.537	0	2013.35	0	120.19
SP009	1879.41	1070.85	300.311	478.127	1379.55	19.0163	9.63169	355.137	46.4296	0	584.075	771.029	361.805	997.497	268.699	1762.35	1474.88	304.262	1600.34	833.264	1050.1	7652.25	134.597	2162.68	0	121.014	2442.25	2075.75	839.685	66.1871	60.7538	628.035	1225.94	964.65	147.192	426.264	333.651	635.938	213.132	378.846	504.305	0	260.302	80.7579	155.836	34.5754	1366.71	219.059	943.658
SP010	1888.82	1575.98	323.47	675.379	2632	0	0	324.905	0	0	2083.02	860.957	464.808	3974.71	248.204	2856.07	8793.43	721.63	2239.29	1433.49	888.535	8152.23	1858.08	3336.68	394.426	46.5382	4611.88	1667.62	1079	242.746	51.7091	1746.33	4488.07	866.128	220.051	498.419	384.659	2284.97	330.076	1275.78	675.953	0	877.332	216.604	315.713	55.4434	6379.19	140.764	1014.94
SP011	2426.88	1293.21	144.28	366.835	1967.01	7.46293	0	156.717	0	0	928.53	176.784	252.904	967.17	357.382	2520.25	1101.17	142.787	1710.46	494.862	493.701	5115.12	415.591	1014.27	108.292	27.5291	1470.49	5489.75	52.5709	195.192	26.534	401.827	439.804	1175.3	81.5926	206.303	209.454	440.964	290.549	494.862	542.292	0	335.491	33.1677	191.709	47.5957	1127.87	157.215	213.269
SW001	2225.82	1788.98	193.294	314.056	1439.95	23.0113	4.60226	177.094	2.39311	0	570.493	210.23	247.784	2282.52	332.834	962.051	2150.72	271.532	1473.45	570.309	463.721	2592.35	193.846	775.752	26.6928	14.7272	1283.84	3676.82	248.889	113.215	44.5496	237.475	311.479	1279.79	51.1768	208.205	135.49	358.238	222.748	430.585	650.572	0	501.275	109.165	140.092	34.9769	810.177	70.5063	556.87
SW002	1754.84	1599.91	579.871	668.082	1864.54	0	0	202.395	0	0	732.115	552.108	600.021	2376.35	376.132	4295.52	5427.95	767.041	3202.5	574.945	1051.83	7348.46	431.209	4349.25	44.7774	202.395	3106.23	8383.72	3364.15	78.3608	0	1395.27	1577.52	786.296	420.462	315.235	668.978	1041.08	723.159	818.088	987.348	0	1016.45	61.345	160.304	78.809	3048.02	267.323	4300.45
SW003	1305.6	976.916	300.114	398.777	1054.37	0	0	347.825	0	0	983.395	474.763	701.541	2142.03	510.105	2321.98	1515.29	705.076	1625.15	570.186	925.375	7862.15	629.09	4421.3	210.874	151.087	4747.63	2149.39	201.156	173.766	0	378.75	1916.43	305.71	136.067	121.93	568.125	1029.63	231.785	354.305	370.798	0	772.52	85.1154	378.75	52.7185	4299.08	193.498	947.464
SW004	2498.79	1070.5	564.406	3547.69	1340.46	1143.93	0	211.652	0	0	2980.41	413.226	141.102	2234.59	24.4769	776.059	7521.57	1871.03	681.751	2734.2	4337.43	9926.06	0	1296.55	0	6963.65	1923.59	11140.5	278.603	809.894	358.513	21.5976	1020.11	365.712	346.995	0.719541	200.853	557.207	2603.9	2439.04	2017.9	205.173	143.981	2261.94	2001.34	0	1978.3	569.446	8329.31
SW005	2162.86	1048.7	225.029	414.096	1296.12	8.18284	0	187.129	0	0	879.229	540.5	174.209	1427.7	322.793	1679.21	1368.69	432.616	1083.37	618.669	539.639	2920.64	157.628	1662.2	92.8109	37.0383	4550.11	2046.8	1027.81	128.773	116.498	329.899	650.754	1243.15	178.947	106.808	439.291	446.398	201.127	676.38	869.108	3.66057	134.802	172.486	228.044	32.516	1697.95	148.369	1371.92
SW006	2161.6	1630.11	507.06	1873.18	1398.68	0	0	170.959	67.8409	0	911.39	801.682	126.378	986.984	702.828	1887.13	7258.17	367.89	1591.73	1455.28	4140.6	15461.1	0	1338.59	20.5462	1904.58	2930.33	1133.13	18289.1	93.0385	226.393	1380.07	5653.25	487.677	132.192	914.491	446.197	1120.34	140.333	757.876	1063.35	119.787	743.921	149.637	42.255	51.171	2175.55	25.9734	404.33
SW007	2251.4	1087.4	169.843	364.316	1143.02	28.6906	20.5707	125.724	0	0	350.918	228.983	196.368	939.211	469.335	1819.15	691.416	85.5303	1821.31	319.927	517.513	3892.31	516.701	1025.01	44.5245	111.244	1719.81	7840.79	206.924	81.4704	42.7653	592.623	327.235	848.808	56.4338	126.807	128.025	299.357	88.6432	270.666	1106.62	0	350.106	11.9093	28.1494	36.134	445.381	100.147	201.376
SW008	1950.63	1216.83	193.686	280.291	1190.99	328.629	0	130.579	0	0	682.769	146.692	281.634	2139.28	626.711	1964.72	3125.16	113.459	2223.2	148.705	342.392	1412.87	703.581	1476.31	0	125.544	1723.04	18883.9	408.856	65.7928	295.732	1307.13	723.387	1407.83	170.524	383.344	0.671088	423.29	162.468	523.993	508.552	0	881.491	79.22	7.38469	31.2181	1033.55	0	129.572
SW009	1866.06	1728.68	164.728	311.6	1582.29	19.465	0	120.811	7.72167	0	587.969	134.807	128.211	762.993	361.308	1656.45	1282.11	114.859	1469.84	395.411	420.989	2426.84	40.3776	719.72	61.1295	18.4999	1174.97	1995.24	179.689	63.8642	142.368	464.102	612.421	1704.39	78.5031	76.7335	69.6553	254.17	107.459	147.676	463.941	4.50418	321.413	80.7555	45.8472	18.6605	621.43	79.4685	334.443
SW010	1671.96	1825.63	144.981	227.827	2500.09	35.7441	0	324.704	0	0	373.476	224.153	211.458	1464.51	677.469	2530.15	2255.89	73.8269	3159.85	480.375	340.405	4319.7	629.365	1598.13	0	63.8052	2443.3	7532.33	489.729	72.8246	262.236	571.907	746.285	1141.48	307.333	855.522	72.4905	537.499	249.875	63.137	1276.77	0	644.397	22.0479	81.1758	36.7464	882.247	162.018	259.897
SW011	2040.35	1009.22	132.993	186.101	2194.67	0	0	183.306	26.4809	0	357.05	571.251	199.93	847.682	479.745	3606.99	524.468	219.791	2882.15	765.15	389.857	3652.59	182.571	2427.27	0	62.377	1679.92	7477.31	87.9754	5.14909	73.2635	494.456	532.413	1115.29	25.4509	199.636	86.9454	397.507	90.4762	143.438	549.919	0	161.828	24.1271	133.287	3.97203	407.952	185.072	382.649
SW012	2132.39	1165.25	150.077	266.731	1278.66	4.86746	0	92.8044	4.70499	0	74.9572	99.943	263.649	467.916	812.687	821.935	422.973	62.14	2121.52	281.82	314.269	2162.41	513.02	502.149	5.51647	39.4257	607.609	2073.17	94.589	45.1043	58.2462	138.071	230.551	490.792	104.648	67.6562	71.3878	113.572	169.222	91.0196	850.49	0	294.475	4.21845	70.5766	14.6021	406.425	67.6562	77.3911
SW013	1970.43	1315.39	136.728	280.2	1495.63	23.7126	0	140.426	3.9158	0	288.031	267.582	215.915	1090.67	343.614	496.55	901.403	55.2567	926.204	494.918	349.162	2256.72	176.104	1212.49	18.274	64.9376	1479.21	3845.02	207.322	45.3583	71.1377	257.249	312.07	846.69	74.7272	127.591	97.1345	195.574	71.8992	143.472	442.38	6.09133	316.312	31.7616	50.5797	11.7474	505.143	79.7308	144.995
SW014	2086.45	1920.33	541.344	1397.16	1692.63	0	0	206.62	75.2097	0	1085.17	674.407	225.216	2025.7	459.11	1404.6	4263.4	374.396	2119.1	1115.33	3690.65	10966.2	26.0344	1759.99	0	1049.63	4721.68	6164.3	15751.5	20.6618	250.424	2462.08	5572.54	1298.81	300.425	907.062	554.568	1026.08	240.505	805.818	1278.98	88.0205	469.027	505.806	30.1663	110.335	3021.2	339.683	584.321
SW015	1908.47	1139.56	544.937	708.751	1784.83	297.195	299.572	47.5511	0	0	987.401	207.085	151.213	2615.32	276.986	938.185	2215.17	398.241	1991.92	87.2565	307.181	1543.51	156.681	1217.07	0	94.1512	2561.82	10259.6	810.748	0	82.7392	414.409	755.351	827.391	0.475316	576.796	0	2.13994	98.6686	263.196	273.182	0	491.917	0	90.8228	53.7327	1404.66	188.303	239.182
SW017	1814.14	1458.5	241.317	372.859	420.933	29.5257	12.4917	139.491	0	0	1038.33	269.518	305.29	3981.07	397.275	2128.32	1903.85	433.992	1694.71	380.619	511.403	4955.8	36.7182	2503.26	70.5972	104.287	10368.3	10070.6	738.525	248.509	742.5	1891.17	500.994	979.464	61.3231	174.695	261.001	527.68	270.843	578.972	755.749	0	128.324	250.213	181.319	17.9804	1679	60.1872	922.684
SW018	1657.47	1454.3	223.659	162.535	2548.81	13.8917	0	83.8723	6.59869	0	391.751	261.167	231.82	429.259	208.031	1033.38	706.401	40.46	1254.78	398.696	280.789	1466.98	411.373	852.266	24.8316	17.8857	910.612	1067.76	67.7227	129.194	78.489	372.649	482.742	1046.4	126.937	99.674	159.409	284.436	152.984	203.516	562.794	10.9398	165.834	74.495	75.016	58.1722	674.45	153.852	90.297
SW019	2401.28	1572.61	304.991	175.794	1633.24	16.1499	0	143.494	3.17717	0	361.912	246.746	209.681	926.888	412.744	1054.5	1220.49	160.438	831.578	471.783	298.373	2115.35	833.696	826.548	76.7773	4.50066	596.48	13323.8	302.609	61.6867	81.8077	299.431	681.994	924.77	135.817	244.628	149.584	464.635	283.017	229.538	285.665	0	263.69	68.8349	207.828	30.1816	991.751	103.252	323.259
SW020	1980.77	5183.75	1285.88	7992.74	1692.48	0	134.533	65.4648	0	0	1413.2	520.117	148.348	3568.15	131.53	2088.28	1774.16	153.752	1536.33	3449.23	218.017	3222.8	612.009	1961.55	0	0	2578.36	3086.47	272.671	0	680.476	3407.19	1461.85	703.9	1755.54	191.59	36.0362	146.546	76.2762	724.921	8766.91	0	1467.86	0	0	0	888.884	269.068	671.468
SW021	1909.82	1662.57	173.709	476.661	1772.27	7.81816	0	252.379	19.7896	0	318.832	401.9	250.913	1188.6	285.361	1232.09	2198.36	119.959	1748.08	488.144	530.411	6404.02	24.4316	1028.33	22.7213	28.3409	1946.47	2121.89	51.5505	57.1701	191.544	1174.18	1340.56	1393.09	85.2666	74.2723	120.692	362.565	106.033	235.032	897.129	0	484.967	22.233	75.9825	4.15324	788.653	168.578	104.323
SW022	2089.95	2163.56	0	2503.4	573.973	0	255.274	699.261	0	0	638.966	0	153.477	4825.92	758.773	1918.46	9382.47	621.739	724.319	2548.03	2801.74	19490.8	913.815	395.439	930.26	691.43	6468.75	1606.81	4794.6	794.009	520.726	7820.29	6517.3	1161.26	1381.29	0	313.219	1222.34	320.266	948.269	2966.18	463.564	2246.56	457.3	716.488	206.724	3143.93	0	173.837
SW023	1879.35	2236.29	474.421	524.183	1518.67	77.075	0	215.884	27.313	0	698.162	436.632	541.019	1624.18	481.156	1696.39	3218.8	384.251	2797.14	889.726	852.311	7064.68	393.979	1793.67	170.612	64.3538	3124.52	16405.7	184.456	350.203	218.503	1044.62	1457.31	985.883	234.591	258.911	304.557	683.196	526.053	1157.24	1294.56	31.8026	712.38	158.265	621.087	49.0135	1880.47	181.088	694.046
SW024	2373.33	1886.13	124.181	123.99	2158.11	29.7119	0	232.934	0	0	264.36	194.079	286.644	1132.67	358.066	1091.91	1529.21	0	1450.55	506.245	168.368	3218.98	147.607	876.12	0	41.7108	1087.53	3250.98	266.264	42.8538	171.796	232.362	297.69	1127.53	42.2823	0.190511	127.99	188.366	117.324	38.4732	333.116	0	139.417	0	59.0428	9.52295	414.633	315.594	142.655
SW025	2195.02	1709.81	243.525	159.905	2633.66	19.4381	68.5832	112.96	111.493	0	0.733502	1146.84	258.195	1896.85	364.554	2647.6	1734.01	566.269	1377.16	608.079	570.67	3920.24	0	3287.59	0	47.6781	1076.06	8477.89	834.366	66.7492	0	754.047	1950.77	226.287	90.2218	397.562	85.8208	418.1	120.662	166.873	242.425	0	440.105	82.1527	114.061	0	1820.57	184.478	84.7202
SW026	1557.18	2526.23	170.65	518.045	1975.43	0	0	165.698	0	0	650.985	60.5654	251.023	1100.08	324.54	2895.34	283.401	52.9475	2021.52	556.899	367.203	3785.54	87.2295	2514.42	0	84.5633	915.721	3676.98	90.2769	0.380621	96.7523	583.182	1646.32	796.114	0	123.798	162.651	210.646	333.301	94.848	496.333	0	240.358	113.513	369.869	0	1424.62	86.4676	79.6116
SW027	1161.86	2509.84	0	4034.55	1386.84	0	322.112	0.626358	0	0	1145.57	1069.11	1.25338	1349.24	0	897.402	2898.38	0	1116.74	1336.08	51.3874	4065.26	0	1.25338	0	0	2854.51	1206.98	1378.06	0	0.626358	3.13313	2333.12	2.50677	931.869	364.726	0	630.438	0	1796.68	2914.68	0	4803.48	1234.55	950.043	0	1864.36	0	1388.09
SW028	2152.92	1606.55	327.185	281.392	1775.2	49.5828	0	180.962	0	0	727.008	282.339	246.968	1052.3	411.824	2028.48	828.384	164.224	1135.99	344.239	372.031	3116.15	785.433	1796.68	0	103.587	1802.99	8401.64	271.917	97.5869	246.336	972.396	835.964	1136.3	27.1603	227.387	242.231	442.458	171.804	411.508	557.731	0	301.604	109.904	2.84239	43.2667	694.479	219.492	371.399
SW029	2809.19	1476.93	191.144	638.713	1955.31	109.15	0.522161	495.094	0	0	1555.79	572.909	294.027	1989.25	754.652	1633.6	3456.26	100.794	1967.32	650.202	556.719	5300.32	353.564	1651.88	106.017	96.6164	4678.32	2713.62	753.608	177.043	73.115	911.85	1228.86	776.065	95.5721	382.287	205.245	772.931	243.891	250.681	982.876	0	700.338	22.9792	114.895	21.9344	1287.35	149.886	428.768
SW030	1918.77	1632.29	88.3744	444.212	1745.83	16.3871	0	266.293	0	55.3071	252.832	459.428	314.284	1286.11	392.124	1579.62	2683.71	86.6187	2358.6	426.947	270.39	4199.53	278.291	1099.7	0	41.5536	2135.61	5748.71	147.778	56.185	44.1872	471.134	457.088	1696.08	70.231	38.627	83.6921	362.276	261.318	55.5996	932.319	0	244.053	20.1916	108.859	20.7765	753.229	148.656	110.614
SW031	1852.87	1177.18	373.96	658.759	1828.27	104.315	0	311.174	7.47932	86.6014	848.297	484.573	425.92	4067.89	149.19	1424	2035.32	188.948	993.944	785.708	622.347	6040.62	205.875	3058.2	38.3802	41.5292	11590.2	1414.75	458.986	401.711	424.346	1371.84	598.729	448.751	157.653	256.851	273.974	483.982	301.923	797.124	1074.64	0	749.493	108.448	78.9253	21.8473	921.514	288.342	621.166
SW032	1582.99	1082.06	128.336	168.892	1511.88	0	11.8522	142.781	0	0	380.008	90.187	168.151	1460.4	538.159	2762.46	1219.28	71.2978	1385.4	333.71	430.379	3943.04	0	2652.46	0	16.6669	1579.85	10740.4	5.55578	34.445	150.188	739.274	387.601	722.792	47.2233	15.5558	57.9639	185.559	226.301	33.8894	753.534	0	160.003	0	0	0	635.568	46.4823	18.1486
SW033	1536.61	1993.08	285.875	1537.39	1893.11	0	0	345.335	0	0	417.777	694.565	250.303	865.415	196.296	968.236	3023.89	329.496	881.772	1083.78	3739.48	12780.2	390.514	608.101	0	18.9544	1725.64	614.592	354.682	13.502	309.763	814.783	1298.77	557.988	206.422	63.6142	268.478	258.352	133.46	344.816	838.151	29.3404	1973.86	30.379	158.906	102.562	651.203	162.282	705.47
SW034	2207.85	2412.57	584.524	410.155	2485.99	0	0	190.253	0	0	493.104	269.671	267.201	828.781	265.436	1434.84	2523.41	429.568	2144.31	592.995	805.485	4784.55	0	1584.14	226.256	132.012	1768.4	14692.9	1781.1	313.793	266.848	1456.72	1685.8	1074.8	87.8905	208.607	302.498	844.665	349.797	963.617	877.845	26.4729	334.971	48.0044	100.597	53.2988	1193.4	271.083	320.853
SW035	2823.85	2587.13	470.642	125.364	2204.38	0	0	557.837	20.3105	0	63.7327	159.682	111.007	927.977	73.5377	1960.66	2339.9	99.451	474.844	610.363	237.422	4427.32	101.552	1895.87	0	66.5341	3065.12	8398.36	153.379	60.581	76.3391	286.797	486.05	344.227	28.7147	177.891	19.61	385.548	156.18	69.6858	707.714	0	432.472	0	33.6172	5.25278	453.833	93.8482	104.003
SW036	2079.72	1705.93	495.338	2449.29	1599.84	169.328	0	354.816	21.7811	0	1124.17	564.896	269.801	1587.89	336.549	1466.34	9660.85	568.409	1606.86	522.037	4596.46	21546.9	847.344	2655.15	45.6692	1744.57	4890.85	2521.66	13367.8	29.5096	379.408	1873.15	6456.26	647.101	380.11	1205.67	280.34	1470.56	136.306	376.597	2527.28	54.1011	705.418	369.571	80.0969	39.3459	2440.15	280.34	418.051
[truncated: 347 more columns]

[truncated: 1 more sheets: S11]
